# Supplementary material for: De Novo Transcriptome Assembly of Anoectochilus roxburghii for Morphological Diversity Assessment and Potential Marker Development
Source: Plants (Basel). 2024 Nov 21;13(23):3262. doi: 10.3390/plants13233262 (PMC11644659; doi:10.3390/plants13233262)
Supplement: Supplementary file 1 [file plants-13-03262-s001.zip]

Archive with 9 entries (9 files):
- Figure S1.pdf
- Figure S2.pdf
- Figure S3.pdf
- Figure S4.pdf
- Figure S5.pdf
- Figure S6.pdf
- Figure S7.pdf
- Figure S8.pdf
- Tables S1-S7.xlsx
