# Supplementary material for: De Novo Transcriptome Assembly of Anoectochilus roxburghii for Morphological Diversity Assessment and Potential Marker Development
Source: Plants (Basel). 2024 Nov 21;13(23):3262. doi: 10.3390/plants13233262 (PMC11644659; doi:10.3390/plants13233262)
Supplement: Supplementary file 1 [file plants-13-03262-s001.zip › Tables S1-S7.xlsx]

## Sheet: Sheet1
Supplementary Table S1. Sequencing summary of all samples.
Sample	Raw Reads	Clean Reads	Clean Base(G)	Error Rate(%)	Q20(%)	Q30(%)	GC Content(%)
Leaf-1	52580580	51001756	7.65	0.03	96.55	90.76	46.94
Leaf-2	60867720	59673322	8.95	0.03	96.6	90.94	46.9
Leaf-3	48589164	46997154	7.05	0.03	96.62	90.99	46.93
Root-1	52710860	51308272	7.7	0.03	96.59	90.96	46.65
Root-2	62999120	61146258	9.17	0.03	96.19	90.03	46.68
Root-3	47150528	45408050	6.81	0.03	96.44	90.57	47.09
Stem-1	62176660	59290724	8.89	0.03	96.64	90.93	46.91
Stem-2	59775442	57030064	8.55	0.03	96.62	90.96	47.21
Stem-3	93881514	90034288	13.51	0.03	97.88	93.82	47.62
StemNode-1	55863568	54210778	8.13	0.03	96.31	90.31	46.95
StemNode-2	51898454	50165362	7.52	0.03	96.52	90.74	46.89
StemNode-3	49204314	47714540	7.16	0.03	97.31	92.37	47.3
total	697697924	673980568
	0.966006

## Sheet: Sheet3
Supplementary Table S2.Statistical summary of the de novo assembly of JXL28.
Type	Number	Mean Length	Max. length	Min. length	N50	N90	Total Bases
Transcript	250084	1175	16889	201	2002	476	293758757
Unigene	138385	1544	16889	201	2277	693	213715349

## Sheet: Sheet4
Supplementary Table S3.Level detection of 13 sugar components in different tissues.
Index	Compounds	物质	Class	物质类别	Q1 (Da)	Molecular Weight	Ion mode	Formula	Root-1	Root-2	Root-3	Stem-1	Stem-2	Stem-3	Leaf-1	Leaf-2	Leaf-3	StemNode-1	StemNode-2	StemNode-3	MWXS221188c_R1	MWXS221188c_R2	MWXS221188c_R3	cpd_ID	CAS	kegg_map
Suc	Sucrose	蔗糖	disaccharide	二糖	437	342.116215	Positive	C12H22O11	42.1358491	41.9597007	42.853373	27.5643071	28.0084687	24.417795	52.7691537	51.5338462	53.129285	33.8740221	32.8072128	30.2289501	38.7383513	38.5106	38.4824	C00089	57-50-1	ko00052,ko00500,ko01100,ko01110,ko02010
Tre	Trehalose	海藻糖	disaccharide	二糖	361	342.116215	Positive	C12H22O11	0.433259797	0.42802793	0.443367063	0.244983051	0.253674052	0.221500967	0.110605108	0.109782115	0.115927914	0.309013039	0.29078001	0.290330275	0.31084895	0.307282	0.30843	C01083	99-20-7	ko00500,ko01100,ko01110,ko02010
Mal	Maltose	麦芽糖	disaccharide	二糖	361	342.116215	Positive	C12H22O11	0.63684954	0.664524688	0.659656746	N/A	N/A	N/A	N/A	N/A	N/A	0.198731996	0.193668418	0.181726402	0.394160778	0.38921	0.385382	C00208	69-79-4	ko00500,ko01100,ko01110,ko02010
Lac	Lactose	乳糖	disaccharide	二糖	361	342.116215	Positive	C12H22O11	N/A	N/A	N/A	N/A	N/A	N/A	N/A	N/A	N/A	N/A	N/A	N/A	N/A	N/A	N/A	C00243	63-42-3	ko00052,ko01100,ko02010
Ara	D-Arabinose	D-阿拉伯糖	monosaccharide	单糖	307	150.052825	Positive	C5H10O5	0.00976878568	0.0102773267	0.0102456944	0.00165020339	0.0016629936	0.00135452805	0.00376644967	0.00364934615	0.00415353575	0.00354665998	0.00353415765	0.0030487054	0.00539328213	0.00528524	0.00516114	C00216	10323-20-3	ko00040,ko00053
Fru	D-Fructose	D-果糖	monosaccharide	单糖	364	180.06339	Positive	C6H12O6	2.34175133	2.32550623	2.46662698	0.214624128	0.231680945	0.193711799	0.663302954	0.660009615	0.672272282	0.552798395	0.532068006	0.553298675	1.14669329	1.111366	1.098978	C10906	7660-25-5	-
Fuc	L-Fucose	L-岩藻糖	monosaccharide	单糖	117	164.068475	Positive	C6H12O5	0.0136864441	0.0140362693	0.0139683333	0.00818743769	0.00814515017	0.00767551257	0.0361446169	0.0354563462	0.0379882468	0.0102267402	0.0104017105	0.00981944954	0.0150314388	0.01469764	0.01456174	C01019	2438-80-4	ko00051,ko00520,ko01100
Glu	Glucose	葡萄糖	monosaccharide	单糖	364	180.06339	Positive	C6H12O6	3.6366328	3.57815461	3.82662698	0.4795334	0.490461841	0.416143133	4.92394592	4.92355769	5.0791381	0.965011033	0.961652756	0.927170234	2.44419867	2.38502	2.41338	C00031	50-99-7	ko00010,ko00030,ko00052,ko00500,ko00520,ko00524,ko00901,ko01100,ko01110,ko02010
Inositol	Inositol	肌醇	monosaccharide	单糖	265	180.06339	Positive	C6H12O6	2.25869376	2.29396509	2.41759921	1.19624526	1.21011128	0.976864603	1.98531397	1.95942308	1.98642507	1.80870812	1.67048738	1.55976147	2.01007885	1.96113	1.935318	C00137	87-89-8	ko00052,ko00053,ko00562,ko01100,ko01110,ko02010,ko04070
Rha	L-Rhamnose	L-鼠李糖	monosaccharide	单糖	321	182.07904	Positive	C6H14O6	0.00930606676	0.00979692768	0.00982924603	0.00915972084	0.0088736386	0.00870394584	0.0103611617	0.00978161538	0.0100515377	0.00998330993	0.00968859351	0.00959186544	0.00920409626	0.00873594	0.00869776	C00507	10030-85-0	ko00051,ko01100
Xylitol	Xylitol	木糖醇	monosaccharide	单糖	307	152.068475	Positive	C5H12O5	0.0145754814	0.0152422344	0.015280754	0.026287338	0.0260813392	0.0219235977	0.0192608112	0.0181953269	0.0194854065	0.0209458375	0.0217794951	0.0188258104	0.0224147465	0.0216964	0.0212666	C00379	87-99-0	ko00040,ko01100,ko02010
Sorbitol	D-Sorbitol	D-山梨醇	monosaccharide	单糖	319	182.07904	Positive	C6H14O6	N/A	N/A	N/A	N/A	N/A	N/A	N/A	N/A	N/A	N/A	N/A	N/A	N/A	N/A	N/A	C00794	50-70-4	ko00051,ko00052,ko01100,ko02010
Gal	D-Galactose	D-半乳糖	monosaccharide	单糖	319	180.06339	Positive	C6H12O6	N/A	N/A	N/A	N/A	N/A	N/A	N/A	N/A	N/A	N/A	N/A	N/A	N/A	N/A	N/A	C00124	59-23-4	ko00052,ko01100

## Sheet: Sheet2
Supplementary Table S4.Annotation results of unigene functions to different databases.
Database	Number of Genes	Percentage (%)
KEGG	56295	40.68
Nr	75978	54.9
SwissProt	52836	38.18
TrEMBL	75840	54.8
KOG	45620	32.97
GO	64184	46.38
Pfam	50159	36.25
Annotated in at least one Database	77827	56.24
Total Unigenes	138385	100

## Sheet: Sheet5
Supplementary Table S5. Details of the primers designed and screened for amplification in Anoectochilus roxburghii cultivars.
Primer name	Forward primer sequence	Reverse primer sequence
unigene313870	TTTGTGGAAAATCGGGTAGC	GCGAATAACACGGCAAAGAT
unigene198410	CTTTTGGTGGGGAGGATTTT	AGCCAACTCCGTAACCCTTT
unigene727630	ATGGCTACCAACATGGCTTC	GACGATGAAACCTCCTCTGC
unigene605440	TAATGCTGACGAGCAAGGTG	AACACGCACTCTCTGCACAC
unigene363940	GCAGTGCCTGATGTTGAGAA	AACAGATCCGGACTCAATGG
unigene194570	CCCCTTTCAGAATTCAACCA	GCCGATGTAGCCAGTAGAGC
unigene869590	GCCAAAAAGCCTCTTGACTG	CCTTGTATGCTGGGTTTGGT
unigene674480	TTGCTTTTGAAGTTGCATGG	GGGCCAAAATTACAAGCAGA
unigene045520	GAGGACAGAGCATTGCTTCC	CCCTTCTTGCCCATAACTGA
unigene111740	GTAGCCGCTGCTTTTATTGC	TCTGCCAGCTCCGTTATCTT
unigene899320	TCAGGAGCTTGTACTTGCGG	CCCTGATAAGAACAGCCGCA

## Sheet: Sheet6
Supplementary Table S6 Detailed information of identifed SSRs.
ID	SSR type	SSR	size	start	end
Cluster-10.0	p1	(A)10	10	1545	1554
Cluster-10005.1	p3	(TCT)6	18	54	71
Cluster-10008.0	p1	(A)10	10	295	304
Cluster-10009.0	c*	(ATC)10(ATCATC)5*	30	238	267
Cluster-10012.0	p1	(T)10	10	7	16
Cluster-1002.0	p3	(CAT)5	15	302	316
Cluster-10021.0	p1	(A)11	11	220	230
Cluster-10029.0	c*	(AA)11(AAA)7*(A)23*(AAAA)5*aaatcgatttttcatttattaaattaa(TAT)5tc(TTA)8ttttatgccctattatatctctgctaagccgccccgact(TC)6	139	1	139
Cluster-10029.0	p2	(TC)7	14	296	309
Cluster-10034.0	c*	(TTT)5(T)15*(TT)7*	14	611	624
Cluster-10042.0	c*	(A)13(AA)6*	12	723	734
Cluster-10063.0	p3	(GAC)5	15	313	327
Cluster-10072.0	p3	(CGG)5	15	53	67
Cluster-10072.2	p3	(CGG)5	15	53	67
Cluster-10072.3	p3	(CGG)5	15	53	67
Cluster-10072.4	p3	(CGG)5	15	53	67
Cluster-10072.5	p3	(CGG)5	15	53	67
Cluster-10072.6	p3	(CGG)5	15	53	67
Cluster-10074.0	p1	(A)10	10	954	963
Cluster-10092.0	p3	(TCA)5	15	405	419
Cluster-10095.1	p3	(AGC)5	15	457	471
Cluster-10116.0	c*	(CT)26(CTCT)13*(CTCTCT)8*	48	114	161
Cluster-10116.1	c*	(CTCT)6(CT)12*	24	114	137
Cluster-10117.0	c*	(A)12(AA)6*	12	294	305
Cluster-10118.0	p3	(ATC)8	24	6	29
Cluster-10131.0	p3	(GCC)5	15	154	168
Cluster-10131.0	p3	(ATT)5	15	1293	1307
Cluster-10145.0	c*	(TTT)5(TT)7*(T)15*	15	1	15
Cluster-10150.0	p2	(AG)6	12	8	19
Cluster-10154.0	p3	(TTG)6	18	632	649
Cluster-10160.0	p2	(CA)6	12	9	20
Cluster-10161.0	p1	(A)10	10	673	682
Cluster-10168.0	p1	(T)10	10	646	655
Cluster-10178.0	p1	(T)10	10	522	531
Cluster-10190.0	p1	(A)10	10	146	155
Cluster-102.0	p1	(A)10	10	102	111
Cluster-10201.0	p2	(GC)6	12	212	223
Cluster-10212.0	p1	(A)10	10	260	269
Cluster-10212.0	p3	(CCG)6	18	685	702
Cluster-10219.0	p3	(GAA)6	18	585	602
Cluster-10221.0	p3	(TCA)7	21	392	412
Cluster-10229.0	p1	(T)11	11	570	580
Cluster-10238.0	p1	(G)11	11	365	375
Cluster-10245.0	c*	(CT)12(CTCT)6*	24	823	846
Cluster-10247.0	p1	(A)10	10	9	18
Cluster-1025.0	c*	(TATA)5(TA)11*ttatttatttgtttatttatttatttat(TG)6	62	1	62
Cluster-10250.0	c	(GT)6(AT)8tt(TG)6(TA)7	56	322	377
Cluster-10252.1	p3	(ATA)5	15	1362	1376
Cluster-10258.0	p1	(T)10	10	286	295
Cluster-1026.0	p1	(T)10	10	127	136
Cluster-10263.0	p2	(AT)9	18	76	93
Cluster-10276.0	p2	(CA)6	12	118	129
Cluster-10277.0	p1	(A)10	10	134	143
Cluster-10278.0	p1	(T)11	11	226	236
Cluster-10291.0	p1	(T)11	11	223	233
Cluster-10292.0	p1	(A)10	10	360	369
Cluster-10297.0	p1	(T)10	10	99	108
Cluster-10298.0	p3	(AGA)5	15	64	78
Cluster-10298.1	p3	(ATG)5	15	2024	2038
Cluster-10298.1	p3	(ATG)5	15	2218	2232
Cluster-10298.2	p3	(ATG)5	15	2035	2049
Cluster-10298.2	p3	(ATG)5	15	2229	2243
Cluster-10298.4	p3	(ATG)5	15	2024	2038
Cluster-10298.4	p3	(ATG)5	15	2218	2232
Cluster-103.0	p1	(A)10	10	104	113
Cluster-103.0	p3	(AGA)5	15	468	482
Cluster-10305.0	p1	(T)11	11	471	481
Cluster-10309.0	p1	(T)10	10	152	161
Cluster-10313.0	p3	(ATT)5	15	205	219
Cluster-10313.0	p1	(T)10	10	415	424
Cluster-10318.0	p1	(T)11	11	8	18
Cluster-10319.0	c*	(A)13(AA)6*	12	1	12
Cluster-10324.0	c*	(TT)6(T)12*	12	308	319
Cluster-10325.0	p1	(T)10	10	469	478
Cluster-10327.5	p2	(AT)6	12	184	195
Cluster-10333.0	c*	(TTTT)5(T)23*(TT)11*(TTT)7*	21	1	21
Cluster-10334.0	p4	(TTAT)5	20	502	521
Cluster-10335.0	p2	(CA)6	12	26	37
Cluster-10339.1	p2	(CT)7	14	215	228
Cluster-10339.2	p2	(CT)6	12	193	204
Cluster-10352.0	p1	(A)10	10	545	554
Cluster-10360.10	p2	(AT)8	16	2655	2670
Cluster-10360.10	p2	(AT)6	12	2975	2986
Cluster-10360.12	p2	(AT)8	16	2655	2670
Cluster-10360.12	p2	(AT)6	12	2975	2986
Cluster-10360.14	p2	(CT)6	12	772	783
Cluster-10360.15	p2	(CT)6	12	772	783
Cluster-10360.16	p2	(AG)8	16	1281	1296
Cluster-10360.16	p2	(CT)6	12	2190	2201
Cluster-10360.17	p2	(CT)6	12	831	842
Cluster-10360.18	p2	(CT)6	12	832	843
Cluster-10360.2	p2	(AT)8	16	2638	2653
Cluster-10360.2	p2	(AT)6	12	2958	2969
Cluster-10360.6	p1	(T)10	10	1191	1200
Cluster-10360.7	p2	(AT)8	16	2655	2670
Cluster-10360.7	p2	(AT)6	12	2975	2986
Cluster-10360.9	p2	(AT)8	16	2754	2769
Cluster-10360.9	p2	(AT)6	12	3074	3085
Cluster-10370.1	p3	(ATG)7	21	297	317
Cluster-10371.0	p3	(TTA)7	21	448	468
Cluster-10374.0	p2	(GT)6	12	530	541
Cluster-1038.0	p2	(CT)7	14	232	245
Cluster-10391.0	p1	(T)11	11	236	246
Cluster-10399.0	p2	(AT)6	12	82	93
Cluster-10399.0	p1	(T)10	10	241	250
Cluster-10399.0	p2	(AT)6	12	391	402
Cluster-10399.0	p1	(T)10	10	550	559
Cluster-10401.0	p1	(T)11	11	795	805
Cluster-10420.0	p1	(A)10	10	440	449
Cluster-10426.0	p2	(TC)7	14	35	48
Cluster-1043.0	p2	(AG)9	18	12	29
Cluster-10431.0	p1	(T)10	10	507	516
Cluster-10432.0	p1	(T)10	10	257	266
Cluster-10445.0	p1	(T)10	10	746	755
Cluster-10448.1	p1	(A)10	10	214	223
Cluster-10448.2	p1	(A)10	10	893	902
Cluster-10448.2	p1	(T)10	10	4490	4499
Cluster-10454.5	p1	(T)10	10	846	855
Cluster-10456.0	p1	(A)10	10	68	77
Cluster-10458.0	p1	(T)10	10	282	291
Cluster-10458.0	p1	(T)10	10	514	523
Cluster-10459.0	p1	(T)10	10	152	161
Cluster-10470.0	p3	(CTC)6	18	23	40
Cluster-10471.0	c*	(A)12(AA)6*	12	61	72
Cluster-10480.0	p1	(A)10	10	606	615
Cluster-10481.0	c*	(AA)6(A)12*	12	346	357
Cluster-10494.0	c*	(GA)10(GAGA)5*	20	63	82
Cluster-10506.0	p1	(T)11	11	1	11
Cluster-10512.0	p3	(CAG)5	15	57	71
Cluster-10512.0	p1	(C)10	10	328	337
Cluster-10514.1	c*	(T)13(TT)6*	12	327	338
Cluster-10514.10	c*	(TT)6(T)13*	13	5814	5826
Cluster-10514.3	c*	(T)13(TT)6*	12	5696	5707
Cluster-10514.5	c*	(T)13(TT)6*	12	5625	5636
Cluster-10514.6	c*	(TT)6(T)13*	13	5639	5651
Cluster-10514.7	c*	(TT)6(T)13*	13	5710	5722
Cluster-10518.0	p1	(A)10	10	127	136
Cluster-1054.0	p1	(A)10	10	611	620
Cluster-1055.0	p3	(TTA)5	15	249	263
Cluster-10554.0	c*	(T)12(TT)6*	12	498	509
Cluster-10563.0	p1	(T)11	11	1	11
Cluster-10564.0	p1	(A)10	10	407	416
Cluster-10589.0	p2	(TG)7	14	60	73
Cluster-10599.3	p1	(A)10	10	1004	1013
Cluster-10599.5	p1	(A)10	10	1013	1022
Cluster-10599.6	p1	(A)10	10	681	690
Cluster-10599.8	p1	(A)10	10	1268	1277
Cluster-10599.9	p1	(A)10	10	672	681
Cluster-10600.0	c	(CCT)7ctaacagttagtcgagatctactgccgtcact(ACC)8atcaccaacctctttttcaactactaggggagct(CCA)8cctctttcttcaactactagcggagctcctcct(CCA)6tcttct(CCA)5	207	248	454
Cluster-10607.0	p3	(AGC)5	15	487	501
Cluster-10620.0	p1	(T)10	10	254	263
Cluster-10620.11	p1	(A)10	10	1949	1958
Cluster-10620.12	c*	(T)16(TT)8*(TTT)5*	15	554	568
Cluster-10620.3	c*	(TTT)5(TT)8*(T)16*	16	504	519
Cluster-10620.4	p1	(T)10	10	1201	1210
Cluster-10620.5	p1	(T)10	10	1258	1267
Cluster-10620.6	c*	(TTT)5(TT)8*(T)16*	16	612	627
Cluster-10620.7	p1	(T)10	10	1245	1254
Cluster-10620.8	p1	(T)10	10	1307	1316
Cluster-10649.10	c*	(GAGA)5(GA)11*	22	881	902
Cluster-10649.11	c*	(GAGA)5(GA)11*	22	1222	1243
Cluster-10649.11	c*	(TT)6(T)12*	12	4305	4316
Cluster-10649.11	p1	(T)10	10	4858	4867
Cluster-10649.12	c*	(GA)11(GAGA)5*	20	1040	1059
Cluster-10649.13	c*	(TT)6(T)12*	12	3601	3612
Cluster-10649.13	p1	(T)10	10	4154	4163
Cluster-10649.3	c*	(GAGA)5(GA)11*	22	1034	1055
Cluster-10649.4	c*	(GA)11(GAGA)5*	20	1034	1053
Cluster-10649.5	c*	(GA)11(GAGA)5*	20	1040	1059
Cluster-10649.5	c*	(TT)6(T)12*	12	4123	4134
Cluster-10649.5	p1	(T)10	10	4676	4685
Cluster-10649.6	c*	(GAGA)5(GA)11*	22	1193	1214
Cluster-10649.7	c*	(GA)11(GAGA)5*	20	1069	1088
Cluster-10649.8	c*	(GAGA)5(GA)11*	22	41	62
Cluster-10649.9	c*	(GA)11(GAGA)5*	20	1222	1241
Cluster-10662.0	p3	(TGC)5	15	955	969
Cluster-10663.0	p1	(A)10	10	514	523
Cluster-10667.10	p3	(TGC)5	15	2204	2218
Cluster-10667.11	p3	(GCA)5	15	2584	2598
Cluster-10667.12	p3	(TGC)5	15	1599	1613
Cluster-10667.13	p3	(TGA)5	15	42	56
Cluster-10667.14	p3	(TGA)5	15	42	56
Cluster-10667.2	p3	(GCA)5	15	2099	2113
Cluster-10667.4	p3	(TCA)5	15	1272	1286
Cluster-10667.5	p3	(GCA)5	15	2329	2343
Cluster-10667.6	p3	(GCA)5	15	2637	2651
Cluster-10667.7	p3	(GCA)5	15	743	757
Cluster-10667.8	p3	(GCA)5	15	766	780
Cluster-10667.9	p3	(GCA)5	15	536	550
Cluster-10668.0	p1	(A)10	10	401	410
Cluster-10668.0	c*	(AA)7(A)14*	14	826	839
Cluster-10673.0	p1	(A)10	10	409	418
Cluster-10681.0	p2	(AT)6	12	279	290
Cluster-10695.0	p2	(AC)6	12	397	408
Cluster-10699.0	p2	(GA)7	14	762	775
Cluster-10704.0	c*	(AG)12(AGAG)6*	24	883	906
Cluster-1071.0	p1	(A)10	10	1	10
Cluster-10717.0	p3	(TGA)5	15	170	184
Cluster-10718.0	p1	(T)10	10	442	451
Cluster-10719.14	p4	(AAAG)5	20	104	123
Cluster-10721.0	p1	(A)10	10	91	100
Cluster-10725.0	p1	(T)10	10	848	857
Cluster-10733.0	p1	(A)10	10	137	146
Cluster-10733.0	p1	(T)11	11	806	816
Cluster-10742.0	p1	(A)11	11	1	11
Cluster-10761.0	p1	(T)10	10	335	344
Cluster-10761.0	p1	(T)11	11	748	758
Cluster-10768.0	p3	(CAG)5	15	215	229
Cluster-10768.1	p3	(CTC)5	15	193	207
Cluster-10768.1	p3	(CAG)5	15	1239	1253
Cluster-10770.0	p2	(TA)8	16	194	209
Cluster-10770.1	p2	(TA)8	16	194	209
Cluster-10773.2	p1	(A)10	10	198	207
Cluster-10785.0	p1	(T)10	10	39	48
Cluster-10785.0	p1	(T)10	10	816	825
Cluster-10788.0	p1	(T)10	10	434	443
Cluster-1079.0	c*	(TT)6(T)12*	12	354	365
Cluster-10794.2	p1	(A)10	10	4964	4973
Cluster-10795.0	p3	(ATG)5	15	132	146
Cluster-10799.0	p2	(AT)6	12	679	690
Cluster-10808.0	p2	(TC)8	16	235	250
Cluster-10809.0	c*	(TT)7(T)14*	14	4	17
Cluster-10817.0	p2	(TA)6	12	120	131
Cluster-10820.2	c	(T)10cttaaatctgtaagatcttttaatctaatggataattgctcaagctaaaatagtgcatttttgctcgagcgtatattcacccccccacac(AT)7	114	1564	1677
Cluster-10822.0	p1	(A)11	11	367	377
Cluster-10826.0	c*	(AA)6(A)12*	12	993	1004
Cluster-10834.1	p3	(CGC)5	15	625	639
Cluster-10834.1	p3	(GCC)7	21	1070	1090
Cluster-10834.2	p3	(CGC)5	15	396	410
Cluster-10834.3	p3	(CGC)5	15	396	410
Cluster-10834.3	p3	(CCG)5	15	699	713
Cluster-10834.3	p3	(CGC)6	18	839	856
Cluster-10834.4	p3	(CGC)5	15	396	410
Cluster-10834.4	p3	(GCC)7	21	841	861
Cluster-10834.6	p3	(CCG)5	15	928	942
Cluster-10834.6	p3	(CGC)6	18	1068	1085
Cluster-10835.0	p3	(ATA)7	21	234	254
Cluster-10837.0	p1	(A)10	10	497	506
Cluster-10860.0	p1	(T)11	11	376	386
Cluster-10863.0	p1	(T)10	10	2522	2531
Cluster-1087.0	p2	(GA)7	14	6	19
Cluster-10870.0	p3	(TAA)6	18	5	22
Cluster-10871.102	p1	(T)11	11	2165	2175
Cluster-10871.103	p1	(T)11	11	396	406
Cluster-10871.123	p1	(T)10	10	1659	1668
Cluster-10871.126	c*	(T)16(TT)8*(TTT)5*	15	582	596
Cluster-10871.128	p1	(T)10	10	419	428
Cluster-10871.128	p1	(T)10	10	532	541
Cluster-10871.13	p3	(CGC)5	15	39	53
Cluster-10871.131	p1	(T)11	11	191	201
Cluster-10871.135	c*	(TTT)5(T)16*(TT)8*	16	1	16
Cluster-10871.143	c*	(TTT)5(TT)8*(T)16*	16	1	16
Cluster-10871.144	c*	(TTT)5(TT)8*(T)16*	16	1	16
Cluster-10871.145	c*	(TTT)5(TT)8*(T)16*	16	1	16
Cluster-10871.15	p3	(CGC)6	18	6	23
Cluster-10871.150	p2	(GA)7	14	78	91
Cluster-10871.169	p2	(TA)7	14	555	568
Cluster-10871.170	p1	(A)10	10	208	217
Cluster-10871.171	p2	(TA)7	14	555	568
Cluster-10871.173	p1	(A)11	11	48	58
Cluster-10871.174	p2	(TA)7	14	555	568
Cluster-10871.175	p2	(TA)7	14	555	568
Cluster-10871.176	p1	(A)11	11	48	58
Cluster-10871.178	p1	(A)10	10	208	217
Cluster-10871.18	p3	(CGC)6	18	526	543
Cluster-10871.18	p3	(CGC)6	18	1043	1060
Cluster-10871.188	c*	(AA)6(A)12*	12	515	526
Cluster-10871.189	p1	(T)10	10	326	335
Cluster-10871.190	c*	(A)12(AA)6*	12	475	486
Cluster-10871.191	c*	(AA)8(A)16*(AAA)5*	15	467	481
Cluster-10871.198	c*	(TT)7(T)14*	14	2	15
Cluster-10871.199	p1	(T)10	10	48	57
Cluster-10871.203	p1	(T)10	10	159	168
Cluster-10871.204	p1	(T)10	10	159	168
Cluster-10871.206	p1	(T)10	10	159	168
Cluster-10871.21	p2	(CT)7	14	649	662
Cluster-10871.210	c*	(T)14(TT)7*	14	2	15
Cluster-10871.212	p1	(A)10	10	368	377
Cluster-10871.218	p1	(T)10	10	362	371
Cluster-10871.218	p1	(T)10	10	709	718
Cluster-10871.22	p2	(CT)7	14	543	556
Cluster-10871.226	p1	(T)10	10	253	262
Cluster-10871.23	p2	(CT)7	14	690	703
Cluster-10871.235	p2	(AT)6	12	176	187
Cluster-10871.239	c*	(TT)7(T)14*	14	2	15
Cluster-10871.24	p1	(A)10	10	422	431
Cluster-10871.240	c*	(TT)7(T)14*	14	2	15
Cluster-10871.256	p1	(T)10	10	289	298
Cluster-10871.257	p1	(T)10	10	289	298
Cluster-10871.274	p1	(T)10	10	446	455
Cluster-10871.274	c*	(TT)6(T)13*	13	743	755
Cluster-10871.279	p3	(TTC)5	15	616	630
Cluster-10871.280	p3	(TTC)5	15	616	630
Cluster-10871.280	c*	(TT)6(T)12*	12	1583	1594
Cluster-10871.281	c*	(T)12(TT)6*	12	905	916
Cluster-10871.29	p1	(T)11	11	579	589
Cluster-10871.30	p1	(T)10	10	261	270
Cluster-10871.31	p1	(T)10	10	260	269
Cluster-10871.32	c*	(T)14(TT)7*	14	259	272
Cluster-10871.33	p1	(T)10	10	58	67
Cluster-10871.37	p1	(A)10	10	262	271
Cluster-10871.38	p2	(GA)6	12	86	97
Cluster-10871.39	p1	(T)11	11	44	54
Cluster-10871.40	p1	(T)11	11	44	54
Cluster-10871.45	c*	(AA)7(A)14*	14	963	976
Cluster-10871.46	c*	(A)12(AA)6*	12	485	496
Cluster-10871.48	c*	(AA)6(A)12*	12	144	155
Cluster-10871.49	p1	(T)10	10	5152	5161
Cluster-10871.50	p1	(T)10	10	1806	1815
Cluster-10871.51	p1	(T)10	10	1266	1275
Cluster-10871.52	p1	(T)10	10	5151	5160
Cluster-10871.53	p1	(T)10	10	1807	1816
Cluster-10871.54	p1	(T)10	10	3273	3282
Cluster-10871.55	p2	(AG)7	14	1135	1148
Cluster-10871.57	c*	(AA)7(A)14*	14	810	823
Cluster-10871.58	p1	(A)10	10	282	291
Cluster-10871.60	p2	(GA)6	12	86	97
Cluster-10871.63	p1	(T)10	10	80	89
Cluster-10871.69	p1	(A)11	11	186	196
Cluster-10871.70	p1	(A)11	11	138	148
Cluster-10871.76	c*	(C)13(CC)6*	12	45	56
Cluster-10871.82	c*	(T)17(TT)8*(TTT)5*	15	843	857
Cluster-10871.84	c*	(TTT)5(TT)8*(T)17*	17	600	616
Cluster-10871.85	p1	(T)10	10	58	67
Cluster-10871.93	p1	(T)10	10	400	409
Cluster-10871.94	p1	(T)10	10	534	543
Cluster-10871.96	p1	(T)10	10	271	280
Cluster-10871.97	p1	(T)10	10	747	756
Cluster-10871.98	p3	(TCT)5	15	196	210
Cluster-10871.98	p3	(TCT)5	15	443	457
Cluster-10872.0	p1	(T)10	10	117	126
Cluster-10875.2	c	(TAA)5(AAT)7aaaagatttataattaa(AAT)5	68	1	68
Cluster-10875.2	c*	(T)13(TT)6*	12	1264	1275
Cluster-10875.3	c	(TAA)5(AAT)7aaaagatttataattaa(AAT)5	68	1	68
Cluster-10875.3	c*	(T)13(TT)6*	12	1320	1331
Cluster-10875.4	c	(TAA)5(AAT)7aaaagatttataattaa(AAT)5	68	1	68
Cluster-10875.4	c*	(TT)6(T)13*	13	1261	1273
Cluster-10875.5	c	(TAA)5(AAT)7aaaagatttataattaa(AAT)5	68	1	68
Cluster-10875.5	c*	(T)13(TT)6*	12	1264	1275
Cluster-10875.6	c	(TAA)5(AAT)7aaaagatttataattaa(AAT)5	68	1	68
Cluster-10875.6	c*	(TT)6(T)13*	13	1037	1049
Cluster-10875.7	c	(TAA)5(AAT)7aaaagatttataattaa(AAT)5	68	1	68
Cluster-10875.7	c*	(T)13(TT)6*	12	1034	1045
Cluster-10875.8	c*	(T)13(TT)6*	12	987	998
Cluster-10877.0	c*	(AAAA)5(AAA)6*(A)20*(AA)10*	20	553	572
Cluster-10895.0	p2	(CG)6	12	24	35
Cluster-10896.0	p2	(AT)8	16	173	188
Cluster-10901.2	c	(TA)7catgtacacacacatacatatatatacacacacataa(AT)6acacacatacatatatatacacacacataa(AT)6	105	727	831
Cluster-10907.0	p2	(GA)7	14	84	97
Cluster-10907.0	p3	(AAG)5	15	404	418
Cluster-10921.0	p1	(T)11	11	787	797
Cluster-10926.0	p1	(A)11	11	1	11
Cluster-10926.0	p1	(A)10	10	739	748
Cluster-10926.0	p1	(A)10	10	955	964
Cluster-1094.0	p1	(T)10	10	46	55
Cluster-10946.0	p3	(TGC)6	18	79	96
Cluster-10950.0	p1	(T)10	10	19	28
Cluster-10966.0	p1	(T)11	11	687	697
Cluster-1097.0	c*	(TT)6(T)12*	12	257	268
Cluster-1097.1	p1	(T)11	11	256	266
Cluster-10971.0	c*	(CACA)8(CA)16*(CACACA)5*	30	508	537
Cluster-10984.0	p1	(T)10	10	419	428
Cluster-10995.0	p2	(CT)6	12	13	24
Cluster-11009.0	p1	(T)10	10	1	10
Cluster-11018.0	p1	(A)11	11	533	543
Cluster-11019.0	p1	(T)11	11	424	434
Cluster-11026.0	p1	(T)10	10	569	578
Cluster-11027.0	p2	(GA)9	18	118	135
Cluster-11032.0	p3	(TCA)5	15	332	346
Cluster-11036.0	p2	(AT)6	12	168	179
Cluster-11041.0	p1	(A)10	10	613	622
Cluster-11058.0	p1	(A)11	11	146	156
Cluster-11070.0	p1	(A)10	10	93	102
Cluster-11094.0	p1	(T)10	10	383	392
Cluster-11100.0	p3	(GCA)5	15	375	389
Cluster-11122.0	c*	(TT)6(T)12*	12	3	14
Cluster-11122.0	p1	(T)10	10	236	245
Cluster-11131.0	p1	(G)10	10	84	93
Cluster-11137.0	p1	(A)10	10	389	398
Cluster-1114.0	p1	(T)10	10	295	304
Cluster-11146.0	c*	(TT)8(T)16*(TTT)5*	15	463	477
Cluster-11154.0	c*	(AA)6(A)12*	12	85	96
Cluster-11155.0	c*	(CT)12(CTCT)6*(AT)10(ATAT)5*	44	126	169
Cluster-11156.0	c*	(TGTGTG)6(TG)19*(TGTG)9*	36	268	303
Cluster-11159.0	p1	(A)10	10	72	81
Cluster-11164.2	p1	(A)10	10	1445	1454
Cluster-11164.2	p1	(A)10	10	3900	3909
Cluster-11164.2	p2	(TA)8	16	4272	4287
Cluster-11164.3	p1	(A)10	10	1446	1455
Cluster-11164.3	p1	(A)10	10	3901	3910
Cluster-11164.3	p2	(TA)8	16	4273	4288
Cluster-11164.4	p1	(A)10	10	1442	1451
Cluster-11164.6	p1	(A)10	10	1445	1454
Cluster-11164.7	p1	(A)10	10	1445	1454
Cluster-11164.7	p1	(A)10	10	3872	3881
Cluster-11164.7	p2	(TA)8	16	4244	4259
Cluster-11164.8	p1	(A)10	10	1445	1454
Cluster-11164.8	p1	(A)10	10	3872	3881
Cluster-11164.8	p2	(TA)8	16	4244	4259
Cluster-11165.0	p3	(TTC)5	15	436	450
Cluster-11169.0	p1	(A)10	10	39	48
Cluster-1117.4	c	(T)10gttatataaatgatgtg(A)10	37	438	474
Cluster-11181.0	p1	(T)10	10	53	62
Cluster-11181.0	p2	(AG)8	16	502	517
Cluster-11189.0	p2	(TA)9	18	19	36
Cluster-11198.0	p1	(A)10	10	672	681
Cluster-11199.0	c*	(TTTT)5(TTT)6*(TT)10*(T)20*	20	404	423
Cluster-11199.1	c*	(TTTT)5(TT)10*(T)20*(TTT)6*	18	399	416
Cluster-11205.1	p1	(T)10	10	330	339
Cluster-11207.0	c*	(TTT)5(T)15*(TT)7*	14	1	14
Cluster-11208.0	c*	(TT)6(T)12*	12	427	438
Cluster-11212.1	c*	(TT)6(T)12*	12	441	452
Cluster-11218.0	p1	(T)11	11	259	269
Cluster-11220.0	c*	(TATA)6(TA)12*	24	386	409
Cluster-1123.0	p2	(TA)9	18	2	19
Cluster-11232.0	p3	(AGA)5	15	267	281
Cluster-11241.0	p2	(TG)6	12	104	115
Cluster-11262.0	p2	(CT)7	14	50	63
Cluster-11273.1	p1	(A)10	10	136	145
Cluster-11279.0	p1	(T)10	10	602	611
Cluster-11279.0	p2	(GA)6	12	842	853
Cluster-11291.0	p2	(AT)8	16	585	600
Cluster-11291.1	p2	(AT)8	16	489	504
Cluster-11291.2	p2	(AT)8	16	1166	1181
Cluster-11292.0	p3	(TAA)8	24	76	99
Cluster-11292.0	p1	(T)11	11	671	681
Cluster-11292.1	p3	(TTA)6	18	162	179
Cluster-11292.2	p3	(TAA)8	24	76	99
Cluster-11292.2	p1	(T)11	11	673	683
Cluster-11294.0	p2	(GA)9	18	497	514
Cluster-11297.0	c*	(TT)7(T)14*	14	56	69
Cluster-11297.0	p1	(A)10	10	227	236
Cluster-1131.0	c*	(TCT)7agccctcttcgtcattcttcttggctttgaacagcagcacaactctctgtaagaaactaa(TT)6(T)13*ggatcttaaataacgtcattaggaattgtttgaagagaatttactctgtttttgcctctgatctttaattcagattcattatgtaataa(T)10	193	95	287
Cluster-11318.0	p3	(TTA)6	18	49	66
Cluster-11322.0	p3	(TTA)6	18	330	347
Cluster-1133.0	p3	(TAA)8	24	1	24
Cluster-1133.1	c*	(AA)7(A)14*	14	541	554
Cluster-1133.2	p3	(TAA)8	24	1	24
Cluster-1133.5	p3	(TAA)8	24	1	24
Cluster-1133.7	p3	(TAA)8	24	1	24
Cluster-1133.8	p3	(TAA)8	24	1	24
Cluster-11331.0	p1	(A)10	10	234	243
Cluster-11338.0	p3	(GAA)8	24	22	45
Cluster-11361.0	p1	(A)10	10	385	394
Cluster-11372.0	p1	(T)10	10	368	377
Cluster-11381.0	c*	(AA)6(A)13*	13	208	220
Cluster-11383.0	p1	(C)11	11	471	481
Cluster-11383.1	p1	(C)11	11	477	487
Cluster-11387.0	c*	(TC)12(TCTC)6*	24	250	273
Cluster-11392.0	p1	(T)10	10	179	188
Cluster-11392.0	p2	(AT)7	14	590	603
Cluster-1140.3	p1	(A)10	10	228	237
Cluster-1140.5	p1	(A)10	10	228	237
Cluster-11413.0	p1	(T)10	10	220	229
Cluster-11413.1	p1	(A)10	10	263	272
Cluster-11418.0	c*	(A)13(AA)6*	12	782	793
Cluster-11427.3	p3	(GCC)5	15	287	301
Cluster-1143.0	p3	(TTC)5	15	195	209
Cluster-11433.0	p1	(T)10	10	101	110
Cluster-11457.0	p1	(A)10	10	281	290
Cluster-11466.0	p1	(T)10	10	402	411
Cluster-11470.11	c*	(TA)12(TATA)6*	24	1	24
Cluster-11470.12	c*	(AT)12(ATAT)6*	24	5980	6003
Cluster-11470.141	p3	(TCA)5	15	326	340
Cluster-11470.15	c*	(AT)12(ATAT)6*	24	1388	1411
Cluster-11470.156	p2	(CA)6	12	249	260
Cluster-11470.172	c*	(ATGATG)5(ATG)10*	30	1	30
Cluster-11470.189	p3	(TCA)6	18	1307	1324
Cluster-11470.191	p2	(CA)6	12	1257	1268
Cluster-11470.20	p1	(T)11	11	439	449
Cluster-11470.223	p2	(CA)6	12	250	261
Cluster-11470.6	c*	(AT)12(ATAT)6*	24	6200	6223
Cluster-11470.7	c*	(ATAT)6(AT)12*	24	1501	1524
Cluster-11470.8	c*	(AT)12(ATAT)6*	24	6055	6078
Cluster-11470.9	c*	(ATAT)6(AT)12*	24	1068	1091
Cluster-11470.9	p3	(TGA)5	15	1328	1342
Cluster-11471.0	p3	(GAG)5	15	3	17
Cluster-11475.0	p1	(A)10	10	103	112
Cluster-11486.0	p3	(CGC)5	15	436	450
Cluster-11490.0	c*	(TC)11(TCTC)5*	20	1	20
Cluster-11490.0	c*	(AGAG)5(AG)10*	20	162	181
Cluster-11494.0	p3	(AGA)5	15	352	366
Cluster-11494.0	p1	(T)10	10	745	754
Cluster-115.0	p3	(CCG)8	24	72	95
Cluster-11501.0	p1	(T)11	11	1	11
Cluster-11507.0	p1	(G)11	11	334	344
Cluster-11526.3	p1	(A)11	11	122	132
Cluster-11526.4	p1	(A)11	11	122	132
Cluster-11526.5	p1	(A)10	10	249	258
Cluster-11526.5	c*	(A)11ctgtaggcagcggttctggaagt(AA)7(A)14*t(A)10	59	371	429
Cluster-11526.6	p1	(A)10	10	249	258
Cluster-11526.6	c*	(A)11ctgtaggcagcggttctggaagt(A)14(AA)7*t(A)10	59	371	429
Cluster-11526.7	p1	(A)11	11	122	132
Cluster-11526.8	c*	(AA)6(A)13*	13	105	117
Cluster-11526.9	c*	(AA)6(A)13*	13	105	117
Cluster-1153.4	p1	(T)10	10	3882	3891
Cluster-11532.0	p2	(GA)8	16	584	599
Cluster-11533.14	p1	(A)10	10	382	391
Cluster-11533.15	p1	(A)10	10	382	391
Cluster-11533.15	p3	(ATT)5	15	2167	2181
Cluster-11533.17	p1	(A)10	10	382	391
Cluster-11533.17	p3	(ATT)5	15	2167	2181
Cluster-11533.18	p1	(A)10	10	382	391
Cluster-11544.0	p1	(A)10	10	526	535
Cluster-11548.0	p3	(TGA)5	15	46	60
Cluster-11548.0	p1	(A)10	10	335	344
Cluster-11550.0	p1	(T)10	10	358	367
Cluster-11551.0	p1	(T)10	10	678	687
Cluster-11552.1	c*	(AA)8(A)16*(AAA)5*	15	85	99
Cluster-11552.1	c	(TGA)5taaccaggattagtagacacagctaaacctgattttattctaagg(T)11	71	901	971
Cluster-11552.2	c*	(AAA)5(A)16*(AA)8*	16	85	100
Cluster-11552.2	p1	(T)10	10	872	881
Cluster-11552.3	c*	(AA)8(A)16*(AAA)5*	15	85	99
Cluster-11552.3	c	(TGA)5taaccaggattagtagacacagctaaacctgattttattctaagg(T)11	71	901	971
Cluster-11552.3	p1	(T)10	10	1550	1559
Cluster-11552.4	c*	(AAA)5(A)16*(AA)8*	16	85	100
Cluster-11552.5	c*	(AA)8(A)16*(AAA)5*	15	85	99
Cluster-11552.8	c*	(AAA)5(AA)8*(A)16*	16	85	100
Cluster-11553.0	p1	(A)10	10	359	368
Cluster-11570.0	c*	(T)16(TT)8*(TTT)5*	15	616	630
Cluster-11581.0	c*	(T)16(TT)8*(TTT)5*	15	81	95
Cluster-11584.0	p1	(A)10	10	131	140
Cluster-11584.0	c	(TC)7ta(TC)8ta(TC)8ta(TC)8	68	493	560
Cluster-11589.0	c	(GA)6acgagagagaaagagagagaa(AG)9at(AG)6	65	1793	1857
Cluster-11611.0	c*	(CT)10(CTCT)5*	20	397	416
Cluster-11635.0	p1	(A)10	10	383	392
Cluster-11636.0	p2	(TA)6	12	530	541
Cluster-11637.0	p1	(A)10	10	352	361
Cluster-11637.1	p1	(A)10	10	352	361
Cluster-11638.0	p3	(TGA)5	15	345	359
Cluster-11638.0	p3	(TCA)5	15	686	700
Cluster-11639.0	p1	(A)11	11	269	279
Cluster-11651.0	p3	(TTA)7	21	247	267
Cluster-11651.0	p3	(TTA)7	21	519	539
Cluster-11658.0	c*	(GATGAT)6(GAT)13*	39	1	39
Cluster-1166.0	c	(TGA)6agttgt(TGA)6agt(TGA)6	63	407	469
Cluster-11681.0	p4	(ATAA)5	20	63	82
Cluster-11682.0	c*	(TT)6(T)12*	12	929	940
Cluster-11688.0	p2	(TG)6	12	15	26
Cluster-11690.0	p3	(TGA)5	15	24	38
Cluster-11690.0	p1	(T)11	11	185	195
Cluster-11693.0	p1	(T)10	10	601	610
Cluster-11693.0	p3	(TGA)5	15	769	783
Cluster-11704.1	p1	(T)10	10	638	647
Cluster-11704.1	c	(AT)6ttttag(T)10	28	985	1012
Cluster-11704.2	c	(AT)6ttttag(T)10	28	985	1012
Cluster-11704.3	c	(AT)6ttttag(T)10	28	928	955
Cluster-11704.4	c	(AT)6ttttag(T)10	28	986	1013
Cluster-11704.5	c	(AT)6ttttag(T)10	28	745	772
Cluster-11704.6	p5	(TTATT)5	25	28	52
Cluster-11704.7	p5	(TTATT)5	25	28	52
Cluster-11704.8	c	(AT)6ttttag(T)10	28	924	951
Cluster-11704.9	p1	(T)10	10	640	649
Cluster-11718.0	p4	(TTTA)5	20	5	24
Cluster-11721.0	c*	(C)14(CC)7*accc(A)10	28	983	1010
Cluster-11724.0	p1	(C)11	11	318	328
Cluster-11726.0	p1	(A)10	10	384	393
Cluster-11726.0	c*	(AA)6(A)12*	12	553	564
Cluster-11727.1	p2	(TA)6	12	226	237
Cluster-11745.0	p1	(T)10	10	260	269
Cluster-11747.1	c*	(T)12(TT)6*	12	461	472
Cluster-11753.0	p1	(T)10	10	453	462
Cluster-11754.0	p1	(A)10	10	228	237
Cluster-11756.26	p3	(AGA)5	15	1875	1889
Cluster-11756.26	p1	(T)11	11	3335	3345
Cluster-11756.27	p3	(AGA)5	15	1875	1889
Cluster-11756.27	p1	(T)11	11	3335	3345
Cluster-11756.30	p3	(AGA)5	15	240	254
Cluster-11756.76	p3	(CTA)7	21	886	906
Cluster-11756.83	p3	(CTA)7	21	889	909
Cluster-11778.0	c*	(TC)9tta(CTCT)7(CT)14*	49	164	212
Cluster-11778.1	p2	(TC)6	12	500	511
Cluster-11778.1	c*	(TC)9tta(CTCT)6(CT)13*	47	972	1018
Cluster-11778.2	c*	(TC)9tta(CTCT)8(CT)16*(CTCTCT)5*	51	783	833
Cluster-11778.3	p2	(TC)6	12	500	511
Cluster-11778.3	c*	(TC)9tta(CTCT)5(CT)11*	43	972	1014
Cluster-11778.4	c*	(TC)9tta(CTCT)6(CT)13*	47	971	1017
Cluster-11778.5	p2	(TC)6	12	500	511
Cluster-11778.5	c*	(TC)9tta(CT)15(CTCTCT)5*(CTCT)7*	49	972	1020
Cluster-11778.6	p2	(TC)6	12	774	785
Cluster-11778.6	c*	(TC)9tta(CT)16(CTCTCT)5*(CTCT)8*	53	1246	1298
Cluster-11778.7	c*	(AAA)5(AA)7*(A)15*	15	1817	1831
Cluster-11782.0	c*	(T)13(TT)6*	12	280	291
Cluster-11788.0	c*	(TA)10(TATA)5*(GA)8	36	439	474
Cluster-11795.0	c*	(T)12(TT)6*	12	564	575
Cluster-11804.0	p3	(CTT)8	24	108	131
Cluster-11805.0	p4	(TACA)6	24	1	24
Cluster-11807.0	p4	(AAAT)5	20	35	54
Cluster-11810.0	p2	(AT)6	12	203	214
Cluster-11812.0	p1	(T)10	10	980	989
Cluster-11815.0	p3	(GAT)5	15	796	810
Cluster-11815.1	p3	(GAT)6	18	816	833
Cluster-11816.0	p1	(T)10	10	446	455
Cluster-11817.0	p1	(T)11	11	548	558
Cluster-11818.0	p1	(A)10	10	67	76
Cluster-11833.0	p3	(ACC)5	15	317	331
Cluster-11837.10	p2	(TA)9	18	787	804
Cluster-11837.11	p2	(TA)9	18	604	621
Cluster-11837.12	p2	(TA)9	18	785	802
Cluster-11837.15	p2	(TA)9	18	786	803
Cluster-11837.19	p2	(TA)9	18	378	395
Cluster-11837.21	p2	(AT)8	16	283	298
Cluster-11837.6	p2	(AT)8	16	284	299
Cluster-11837.9	p2	(TA)9	18	786	803
Cluster-1184.0	p2	(GA)8	16	63	78
Cluster-11842.0	p1	(T)10	10	246	255
Cluster-11867.11	p1	(T)11	11	759	769
Cluster-11868.0	p2	(TG)6	12	205	216
Cluster-1187.0	p1	(A)10	10	68	77
Cluster-1187.0	c*	(A)12(AA)6*	12	400	411
Cluster-11871.0	p3	(TGA)5	15	50	64
Cluster-11871.0	p1	(T)11	11	457	467
Cluster-11873.0	p3	(CCG)5	15	130	144
Cluster-11875.0	p3	(TTA)5	15	454	468
Cluster-11878.1	c	(ATC)5aacaccatcattcattaacata(ATC)5aacaa(CAACAT)5taacatcaat(ATCAAC)5	127	1801	1927
Cluster-11883.0	c*	(CTCTCT)7(CT)23*(CTCT)11*	44	551	594
Cluster-11883.1	c*	(CT)12(CTCT)6*	24	275	298
Cluster-11883.2	c*	(CTCT)5(CT)11*	22	606	627
Cluster-11883.3	c*	(CT)12(CTCT)6*	24	608	631
Cluster-11883.4	c*	(CTCT)6(CT)12*	24	553	576
Cluster-11889.0	p1	(T)11	11	594	604
Cluster-11897.0	p1	(T)10	10	351	360
Cluster-11900.0	c*	(T)12(TT)6*	12	225	236
Cluster-11907.0	p2	(GA)6	12	308	319
Cluster-1191.0	p1	(A)10	10	349	358
Cluster-11912.0	p1	(T)10	10	624	633
Cluster-11920.0	p2	(GA)9	18	41	58
Cluster-11925.1	p1	(T)10	10	276	285
Cluster-11933.0	c*	(AA)9(A)18*(AAA)6*	18	44	61
Cluster-11933.1	c*	(AA)9(A)18*(AAA)6*	18	44	61
Cluster-11933.2	c*	(AAA)6(AA)9*(A)18*	18	44	61
Cluster-11933.3	c*	(AAA)6(A)18*(AA)9*	18	44	61
Cluster-11933.4	c	(A)10ctaattcac(A)10	29	93	121
Cluster-11933.5	c	(A)10ctaattcac(A)10	29	93	121
Cluster-11933.6	c*	(A)18(AA)9*(AAA)6*	18	44	61
Cluster-11933.7	c*	(AAA)6(AA)9*(A)18*	18	44	61
Cluster-11933.8	c*	(A)19(AA)9*(AAA)6*	18	1	18
Cluster-11942.0	p3	(CCT)5	15	339	353
Cluster-11944.2	p1	(T)10	10	190	199
Cluster-11944.3	p2	(GA)6	12	1886	1897
Cluster-11944.4	p1	(T)11	11	85	95
Cluster-11944.4	p2	(AC)9	18	2529	2546
Cluster-11944.4	p2	(AT)6	12	4512	4523
Cluster-11945.1	p1	(A)10	10	1155	1164
Cluster-11945.1	p1	(A)10	10	2133	2142
Cluster-11945.12	p1	(A)10	10	1399	1408
Cluster-11945.12	p1	(A)10	10	2376	2385
Cluster-11945.4	p1	(A)10	10	1155	1164
Cluster-11945.4	p1	(A)10	10	2132	2141
Cluster-11945.5	p1	(A)10	10	694	703
Cluster-11945.6	p1	(A)10	10	1155	1164
Cluster-11945.6	p1	(A)10	10	2132	2141
Cluster-11945.7	p1	(A)10	10	450	459
Cluster-11945.8	p1	(A)10	10	887	896
Cluster-11945.9	p1	(A)10	10	895	904
Cluster-11949.2	c	(TG)6ggtgtgtgtgg(GT)6	35	231	265
Cluster-11949.4	c	(CA)6cccacacacacc(CA)6	36	12	47
Cluster-11952.0	p3	(TTA)6	18	1	18
Cluster-11954.1	p2	(TA)7	14	818	831
Cluster-11955.10	p3	(TCT)6	18	274	291
Cluster-11955.11	p3	(TCT)6	18	661	678
Cluster-11955.11	p2	(AG)9	18	1260	1277
Cluster-11955.16	p3	(TCT)6	18	661	678
Cluster-11955.19	p3	(TCT)6	18	661	678
Cluster-11955.2	p3	(TCT)5	15	366	380
Cluster-11955.20	p3	(TCT)6	18	661	678
Cluster-11955.24	p1	(A)10	10	266	275
Cluster-11955.24	p2	(AT)6	12	444	455
Cluster-11955.25	p1	(A)10	10	569	578
Cluster-11955.25	p2	(AT)6	12	746	757
Cluster-11955.28	p1	(A)10	10	3184	3193
Cluster-11955.28	p2	(AT)6	12	3348	3359
Cluster-11955.6	p3	(TCT)5	15	544	558
Cluster-11962.1	p2	(AC)6	12	222	233
Cluster-11973.0	p2	(TC)8	16	421	436
Cluster-11974.0	p1	(T)10	10	381	390
Cluster-11974.1	p1	(T)10	10	381	390
Cluster-11974.2	p1	(T)10	10	382	391
Cluster-11974.3	p1	(T)10	10	382	391
Cluster-11974.4	p1	(T)10	10	382	391
Cluster-11974.5	p1	(T)10	10	1	10
Cluster-11974.6	p1	(T)10	10	435	444
Cluster-11974.7	p1	(T)10	10	382	391
Cluster-11974.8	p1	(T)10	10	381	390
Cluster-11974.9	p1	(T)10	10	381	390
Cluster-11977.0	p1	(T)10	10	425	434
Cluster-11978.0	p3	(GAG)6	18	48	65
Cluster-12002.0	p2	(AT)8	16	717	732
Cluster-12002.1	p2	(AT)8	16	744	759
Cluster-12008.0	p1	(T)10	10	881	890
Cluster-12009.0	p3	(TGA)5	15	235	249
Cluster-12009.0	p3	(CAT)5	15	401	415
Cluster-12010.0	p3	(GAA)8	24	1293	1316
Cluster-12012.0	c	(AC)6aa(AT)6tcgagcaaggggatgctgagtggaagaaaaggagtatagaaaaaggggtgaagtagaatagaacatgttttcattatttcattggaaacaaaaagt(AC)6aa(AT)6tcgagcaaggggatgctgagtggaagaaaaggagtatagaaaaaggggtgaagtagaatagaacatgttttcattatttcattggaaacaaaaggtt(CA)7	259	367	625
Cluster-12017.0	c*	(TTT)5(T)16*(TT)8*	16	2145	2160
Cluster-12023.0	p3	(ATA)5	15	54	68
Cluster-1203.0	p3	(TAA)7	21	1	21
Cluster-12034.0	p3	(ATC)7	21	95	115
Cluster-12035.0	p2	(CT)9	18	60	77
Cluster-12038.0	p3	(TCA)8	24	11	34
Cluster-12039.0	p3	(AGA)5	15	3	17
Cluster-12045.0	p2	(CT)9	18	196	213
Cluster-12047.0	c	(TG)7tataggggtcgttgcaaaaacatgttacgcagatacaaggaattttcgtgcttttgattcctaccattgaattaaattcaacggctggcattt(A)10	117	332	448
Cluster-12049.10	c*	(G)11(GA)7*	24	4353	4376
Cluster-12049.11	c*	(G)11(GA)7*	24	4394	4417
Cluster-12049.2	p3	(ATC)5	15	881	895
Cluster-12049.3	c*	(G)11(GA)7*	24	4394	4417
Cluster-12049.6	c*	(G)11(GA)7*	24	4394	4417
Cluster-12049.7	c*	(G)11(GA)7*	24	4355	4378
Cluster-12049.9	c*	(G)11(GA)7*	24	4355	4378
Cluster-12056.0	p1	(T)10	10	2297	2306
Cluster-12056.1	p1	(T)11	11	2110	2120
Cluster-12056.2	p1	(T)11	11	2351	2361
Cluster-12056.3	p1	(T)11	11	2325	2335
Cluster-12056.4	p1	(T)11	11	2325	2335
Cluster-12056.5	p1	(T)11	11	2204	2214
Cluster-12056.6	p1	(T)11	11	2116	2126
Cluster-12059.0	p1	(T)10	10	187	196
Cluster-12072.0	p2	(TA)8	16	784	799
Cluster-12082.1	p2	(GT)8	16	548	563
Cluster-12082.2	p2	(GT)8	16	1050	1065
Cluster-12082.3	p2	(AT)9	18	32	49
Cluster-12082.3	p2	(GT)8	16	1094	1109
Cluster-12082.4	p2	(AT)9	18	32	49
Cluster-12082.4	p2	(GT)8	16	1094	1109
Cluster-12082.4	p1	(T)10	10	1756	1765
Cluster-12082.5	p2	(AT)9	18	32	49
Cluster-12082.5	p2	(GT)8	16	1094	1109
Cluster-12082.6	c*	(TGTG)7(TG)14*(AGAG)6(AG)12*	52	611	662
Cluster-12088.7	p3	(AGC)6	18	90	107
Cluster-12088.8	p3	(AGC)6	18	90	107
Cluster-12090.0	p1	(T)10	10	485	494
Cluster-12096.0	c*	(AA)6(A)12*	12	478	489
Cluster-12109.0	p1	(A)10	10	1349	1358
Cluster-12109.11	p1	(A)10	10	622	631
Cluster-12109.12	p1	(A)10	10	782	791
Cluster-12109.2	p1	(A)10	10	853	862
Cluster-12109.7	p1	(A)10	10	923	932
Cluster-1211.0	c*	(TATA)6(TA)12*	24	106	129
Cluster-12110.0	p1	(A)10	10	423	432
Cluster-12114.0	p1	(T)10	10	334	343
Cluster-12114.1	p1	(T)10	10	432	441
Cluster-12117.11	p3	(TCC)5	15	36	50
Cluster-12126.1	p1	(A)10	10	2949	2958
Cluster-12126.10	p1	(A)10	10	2020	2029
Cluster-12126.12	p1	(A)10	10	2542	2551
Cluster-12126.14	c*	(TC)10(TCTC)5*	20	653	672
Cluster-12126.3	p1	(A)11	11	2770	2780
Cluster-12126.4	p1	(A)10	10	2895	2904
Cluster-12126.6	p1	(A)11	11	2974	2984
Cluster-12126.8	p1	(A)11	11	3044	3054
Cluster-12126.9	p1	(A)11	11	2829	2839
Cluster-12131.3	c*	(TGATGA)5(TGA)11*	33	57	89
Cluster-12131.4	c*	(TGATGA)5(TGA)11*	33	57	89
Cluster-12131.5	c*	(TGATGA)5(TGA)11*	33	57	89
Cluster-12131.6	c*	(TGATGA)5(TGA)11*	33	57	89
Cluster-12136.1	p3	(CAG)7	21	1478	1498
Cluster-12136.2	p3	(CAG)7	21	1478	1498
Cluster-12136.3	p3	(CAG)7	21	947	967
Cluster-12136.4	p3	(CAG)7	21	947	967
Cluster-12136.5	p3	(CAG)7	21	1478	1498
Cluster-12136.6	p3	(CAG)7	21	947	967
Cluster-12136.8	p1	(T)10	10	630	639
Cluster-12138.0	p1	(A)10	10	437	446
Cluster-12140.0	p2	(TA)7	14	17	30
Cluster-12140.0	p1	(T)10	10	270	279
Cluster-12140.1	p2	(TA)7	14	17	30
Cluster-12140.1	p1	(T)10	10	269	278
Cluster-12150.0	p3	(TAA)7	21	1	21
Cluster-12150.1	p3	(TAA)7	21	1	21
Cluster-12152.0	p1	(A)10	10	39	48
Cluster-12152.1	p1	(A)10	10	39	48
Cluster-12154.1	p1	(T)10	10	3432	3441
Cluster-12176.0	p2	(CT)8	16	1	16
Cluster-12176.0	c*	(TATA)5(TA)10*	20	545	564
Cluster-12182.1	p2	(TA)8	16	3176	3191
Cluster-12182.2	p2	(TA)8	16	3244	3259
Cluster-12182.3	p2	(TA)8	16	3178	3193
Cluster-12182.5	p2	(TA)8	16	3537	3552
Cluster-12182.6	p2	(TA)8	16	3469	3484
Cluster-12185.0	c	(CT)7gttctatctcaaaaactattttgtt(A)10	49	71	119
Cluster-12188.2	p3	(GGC)5	15	825	839
Cluster-12188.4	p3	(GGC)5	15	825	839
Cluster-12192.0	p2	(CT)8	16	330	345
Cluster-12201.0	c*	(T)12(TT)6*	12	96	107
Cluster-12221.1	p1	(T)10	10	408	417
Cluster-12239.0	p1	(T)10	10	302	311
Cluster-12252.0	p1	(A)10	10	446	455
Cluster-12264.11	p1	(T)11	11	2855	2865
Cluster-12264.11	p1	(A)10	10	3238	3247
Cluster-12264.11	p1	(T)10	10	4965	4974
Cluster-12264.12	p1	(T)10	10	2945	2954
Cluster-12264.12	p1	(A)10	10	3327	3336
Cluster-12264.12	p1	(T)10	10	5052	5061
Cluster-12264.14	p1	(T)11	11	2855	2865
Cluster-12264.14	p1	(A)10	10	3238	3247
Cluster-12264.14	p1	(T)10	10	4963	4972
Cluster-12264.16	p1	(T)10	10	2825	2834
Cluster-12264.16	p1	(A)10	10	3207	3216
Cluster-12264.16	p1	(T)10	10	4934	4943
Cluster-12264.5	p1	(T)10	10	2855	2864
Cluster-12264.5	p1	(A)10	10	3237	3246
Cluster-12264.5	p1	(T)10	10	4964	4973
Cluster-12264.7	p1	(T)10	10	981	990
Cluster-12264.8	p1	(T)10	10	1081	1090
Cluster-12264.9	p1	(T)10	10	2855	2864
Cluster-12264.9	p1	(A)10	10	3237	3246
Cluster-12264.9	p1	(T)10	10	4962	4971
Cluster-12270.0	p1	(A)11	11	742	752
Cluster-12282.0	p3	(TTA)5	15	254	268
Cluster-12298.0	p2	(CT)9	18	31	48
Cluster-123.0	p1	(T)10	10	116	125
Cluster-12300.0	c	(T)10caa(T)10	23	32	54
Cluster-12303.12	p1	(A)10	10	1715	1724
Cluster-12303.17	p1	(A)10	10	1747	1756
Cluster-12304.2	p2	(AT)7	14	613	626
Cluster-12304.3	p2	(TG)7	14	55	68
Cluster-12304.3	p2	(AT)7	14	707	720
Cluster-12304.4	p2	(AT)7	14	617	630
Cluster-12304.5	p2	(TG)7	14	55	68
Cluster-12304.7	p2	(TG)7	14	55	68
Cluster-12304.7	p2	(AT)7	14	707	720
Cluster-12304.8	p2	(AT)7	14	632	645
Cluster-12304.9	p2	(AT)7	14	613	626
Cluster-12313.0	p3	(AGA)5	15	279	293
Cluster-12316.0	c*	(CTT)10(CTTCTT)5*	30	324	353
Cluster-12326.4	p4	(TCTT)5	20	1124	1143
Cluster-12326.6	p4	(TCTT)5	20	1434	1453
Cluster-12326.7	p4	(TCTT)5	20	1276	1295
Cluster-12332.0	c	(GCT)5gccacagcttcaacctgctgttgcc(GCT)5	55	20	74
Cluster-12334.1	p2	(CT)7	14	65	78
Cluster-12334.1	p1	(T)10	10	774	783
Cluster-12334.2	p2	(CT)7	14	65	78
Cluster-12337.0	p1	(T)10	10	155	164
Cluster-12339.0	p3	(ATA)5	15	39	53
Cluster-12351.0	c*	(A)12(AA)6*	12	15	26
Cluster-12354.0	p1	(T)10	10	284	293
Cluster-12357.0	p1	(T)10	10	160	169
Cluster-12357.1	c	(T)10gccaccataatccaattattttcacatttgggtttaggatcttgcagatggggtgtaacgggattgccctccatctcaactatc(A)10	104	160	263
Cluster-12367.0	p2	(TA)7	14	800	813
Cluster-12369.0	p2	(CA)7	14	1631	1644
Cluster-12370.2	c*	(AAAA)5(AA)11*(A)23*(AAA)7*	21	1	21
Cluster-12381.0	c*	(T)15(TT)7*(TTT)5*	15	46	60
Cluster-12383.0	p1	(T)11	11	58	68
Cluster-12387.0	p1	(A)10	10	373	382
Cluster-12392.8	c*	(TAA)8gttaaatttaattaaaaattc(T)12(TT)6*	57	27	83
Cluster-12399.0	p1	(T)10	10	1846	1855
Cluster-12414.0	c*	(T)18(TT)9*(TTT)6*	18	483	500
Cluster-12415.0	p1	(A)10	10	85	94
Cluster-12419.0	p1	(A)10	10	900	909
Cluster-12419.1	p1	(A)10	10	897	906
Cluster-12420.0	p1	(T)11	11	1204	1214
Cluster-12425.0	p2	(AT)8	16	1	16
Cluster-12427.0	p1	(A)10	10	210	219
Cluster-12430.0	p2	(TC)9	18	418	435
Cluster-12442.0	c	(CTA)6cttaaaggggtgagagttgtgag(T)11	52	2392	2443
Cluster-12443.0	p1	(A)10	10	925	934
Cluster-12446.0	p3	(ATG)5	15	664	678
Cluster-12447.0	c*	(AA)6(A)13*	13	306	318
Cluster-12448.9	c*	(AA)6(A)12*	12	2039	2050
Cluster-12451.0	c*	(GAGA)5(GA)10*	20	2960	2979
Cluster-12452.0	c*	(T)23(TT)11*(TTT)7*(TTTT)5*	20	1581	1600
Cluster-12457.0	c*	(T)12(TT)6*	12	1	12
Cluster-12461.0	p1	(T)10	10	1	10
Cluster-12464.0	p1	(T)10	10	352	361
Cluster-12465.0	c*	(TCT)6tttccg(TCTTCT)5(TCT)10*	54	614	667
Cluster-12468.0	c*	(TC)10(TCTC)5*	20	444	463
Cluster-12476.0	p1	(A)10	10	825	834
Cluster-12477.0	p1	(A)10	10	101	110
Cluster-1248.10	p1	(A)10	10	955	964
Cluster-1248.11	p1	(A)10	10	1120	1129
Cluster-1248.12	p1	(T)10	10	855	864
Cluster-1248.4	p1	(T)10	10	3244	3253
Cluster-1248.8	p1	(T)10	10	3244	3253
Cluster-12481.0	c*	(AA)6(A)12*	12	348	359
Cluster-12482.0	c*	(T)14(TT)7*	14	1	14
Cluster-12486.0	p1	(T)11	11	280	290
Cluster-12491.0	p3	(AGA)5	15	1630	1644
Cluster-12504.9	c*	(A)12(AA)6*	12	1440	1451
Cluster-12509.0	p1	(A)10	10	10	19
Cluster-12511.0	p1	(A)10	10	1230	1239
Cluster-12525.0	p1	(A)11	11	54	64
Cluster-12527.0	c*	(ATGATG)8(ATG)16*	48	1	48
Cluster-12527.0	p3	(TGA)5	15	161	175
Cluster-12531.0	p1	(A)10	10	232	241
Cluster-12535.0	p3	(TGA)5	15	2153	2167
Cluster-12535.0	p1	(T)10	10	3420	3429
Cluster-12536.3	p1	(T)11	11	62	72
Cluster-12536.3	p1	(A)10	10	277	286
Cluster-12536.5	p1	(T)11	11	62	72
Cluster-12536.5	p1	(A)10	10	277	286
Cluster-1254.0	p3	(TGA)6	18	27	44
Cluster-1254.0	c*	(ACAC)5(AC)10*	20	199	218
Cluster-1254.0	c	(AT)6ac(AT)9	32	444	475
Cluster-12542.0	p1	(T)11	11	1131	1141
Cluster-12554.0	c*	(ATAT)5(AT)10*	20	313	332
Cluster-12555.0	p1	(T)10	10	544	553
Cluster-12567.0	p2	(GA)7	14	194	207
Cluster-12570.0	p1	(T)10	10	581	590
Cluster-12571.0	p3	(TCT)5	15	42	56
Cluster-12572.0	c	(GAA)5t(AAG)6	34	44	77
Cluster-12573.0	p1	(T)10	10	10	19
Cluster-12573.1	p1	(T)10	10	10	19
Cluster-12573.1	p1	(T)10	10	1163	1172
Cluster-12573.2	p1	(T)10	10	10	19
Cluster-12573.2	p3	(CTG)8	24	2019	2042
Cluster-12573.3	p1	(T)10	10	10	19
Cluster-12573.3	p3	(CTG)8	24	2134	2157
Cluster-12573.4	p1	(T)10	10	10	19
Cluster-12573.4	p3	(CTG)8	24	2237	2260
Cluster-12573.5	p1	(T)10	10	10	19
Cluster-12573.5	p1	(T)10	10	1162	1171
Cluster-12573.5	p3	(CTG)8	24	2114	2137
Cluster-12598.0	p1	(A)10	10	836	845
Cluster-12601.0	p3	(TGA)6	18	4	21
Cluster-1261.0	c*	(TT)6(T)12*	12	359	370
Cluster-12614.0	p3	(ATG)5	15	279	293
Cluster-12616.1	p1	(T)10	10	981	990
Cluster-12620.0	p3	(CTT)7	21	787	807
Cluster-12623.0	c*	(TATA)6(TA)12*	24	189	212
Cluster-12624.1	p1	(A)10	10	282	291
Cluster-12624.1	p2	(CT)9	18	587	604
Cluster-12624.2	p1	(C)10	10	461	470
Cluster-12624.2	p2	(CT)9	18	778	795
Cluster-12624.3	p1	(A)10	10	282	291
Cluster-12624.4	p1	(A)10	10	282	291
Cluster-12624.5	p1	(C)10	10	270	279
Cluster-12624.5	p1	(C)10	10	595	604
Cluster-12624.5	p2	(CT)9	18	912	929
Cluster-12625.0	c*	(AAA)5(A)15*(AA)7*	14	428	441
Cluster-12628.2	p3	(TCA)6	18	67	84
Cluster-12628.3	p3	(TCA)6	18	67	84
Cluster-12628.4	p3	(GAT)6	18	78	95
Cluster-12638.0	c*	(T)13(TT)6*	12	1678	1689
Cluster-12649.0	p3	(TCT)8	24	1	24
Cluster-12649.0	c	(AGA)7(TGA)6	39	383	421
Cluster-12651.0	p3	(TTA)7	21	438	458
Cluster-12652.0	p2	(AT)6	12	96	107
Cluster-12656.1	p1	(A)10	10	93	102
Cluster-12656.2	p1	(A)10	10	623	632
Cluster-12656.6	p1	(A)10	10	702	711
Cluster-12656.6	c*	(T)12(TT)6*	12	2014	2025
Cluster-12657.0	p1	(A)10	10	308	317
Cluster-12658.0	c*	(AA)7(A)14*	14	9	22
Cluster-12663.0	p1	(T)11	11	451	461
Cluster-12674.0	p3	(AAT)6	18	71	88
Cluster-1268.0	p1	(T)10	10	329	338
Cluster-12682.0	c*	(AA)7(A)15*(AAA)5*	15	38	52
Cluster-12684.0	p1	(A)10	10	519	528
Cluster-12688.0	p3	(TGA)7	21	422	442
Cluster-1269.0	p1	(T)10	10	78	87
Cluster-12698.0	p2	(TC)7	14	160	173
Cluster-12700.0	p3	(TCA)5	15	28	42
Cluster-12702.0	c*	(TTTT)5(TTT)7*(T)23*(TT)11*	22	879	900
Cluster-12711.10	p1	(C)11	11	2188	2198
Cluster-12711.11	p1	(C)11	11	2155	2165
Cluster-12711.12	p1	(C)11	11	2188	2198
Cluster-12711.13	p1	(C)11	11	2134	2144
Cluster-12711.14	p1	(C)11	11	2139	2149
Cluster-12711.4	p1	(C)11	11	2237	2247
Cluster-12711.6	p1	(C)11	11	2183	2193
Cluster-12711.7	p1	(C)11	11	2009	2019
Cluster-12711.8	p1	(C)11	11	2188	2198
Cluster-12711.9	p1	(A)11	11	90	100
Cluster-12715.0	p3	(TGA)5	15	1096	1110
Cluster-12715.0	p3	(TTA)7	21	2308	2328
Cluster-12716.0	p2	(GA)9	18	248	265
Cluster-12721.0	c*	(T)14(TT)7*	14	1	14
Cluster-12723.0	p1	(A)10	10	233	242
Cluster-12728.0	p1	(T)10	10	323	332
Cluster-12733.0	p1	(A)11	11	324	334
Cluster-12740.0	p1	(A)10	10	61	70
Cluster-12744.0	p2	(GA)6	12	361	372
Cluster-12745.0	p1	(T)10	10	261	270
Cluster-1277.0	p1	(A)10	10	245	254
Cluster-12785.0	c*	(T)13(TT)6*	12	1183	1194
Cluster-12790.0	p1	(A)10	10	159	168
Cluster-12791.0	p3	(GGC)8	24	167	190
Cluster-12793.0	p3	(TCA)8	24	274	297
Cluster-12794.0	p2	(TG)6	12	2306	2317
Cluster-12798.0	p1	(A)10	10	89	98
Cluster-12800.0	c	(TA)6attatgttaaatgaagggcaacttatggtagtaagtctccccacatggcaattcaaccatatgttttggatggaaatag(T)11	102	133	234
Cluster-12805.0	c*	(CT)34(CTCT)17*(CTCTCT)11*	66	114	179
Cluster-12807.0	p2	(GA)6	12	37	48
Cluster-12811.0	p1	(T)10	10	578	587
Cluster-12818.0	p1	(A)10	10	4514	4523
Cluster-12824.0	p3	(AAT)6	18	606	623
Cluster-12826.0	p1	(A)10	10	120	129
Cluster-12826.0	p1	(A)10	10	517	526
Cluster-12826.1	p1	(A)10	10	1	10
Cluster-12826.1	p1	(A)11	11	430	440
Cluster-12826.1	p1	(A)10	10	828	837
Cluster-12826.2	p1	(A)10	10	1	10
Cluster-12826.2	p1	(A)11	11	398	408
Cluster-12826.2	p1	(A)10	10	796	805
Cluster-12826.3	p1	(A)10	10	264	273
Cluster-12834.0	p3	(CTT)7	21	54	74
Cluster-12834.0	p3	(CTG)6	18	1630	1647
Cluster-12838.0	p3	(TCA)5	15	703	717
Cluster-12840.0	p2	(AG)7	14	40	53
Cluster-12841.1	p1	(T)10	10	210	219
Cluster-12846.0	p3	(TAA)6	18	567	584
Cluster-1286.0	p1	(A)11	11	111	121
Cluster-12860.0	p2	(AG)6	12	169	180
Cluster-12864.0	p2	(TC)6	12	53	64
Cluster-12868.0	p1	(A)10	10	1855	1864
Cluster-12877.2	p1	(C)11	11	63	73
Cluster-12885.0	p1	(T)10	10	33	42
Cluster-12887.0	c*	(TT)9(T)18*(TTT)6*	18	1867	1884
Cluster-12887.1	c*	(TTT)6(T)18*(TT)9*	18	1844	1861
Cluster-12887.4	p1	(A)10	10	253	262
Cluster-12893.0	p3	(AAT)5	15	778	792
Cluster-12893.0	p3	(AAG)6	18	906	923
Cluster-12894.1	p1	(T)10	10	605	614
Cluster-12894.1	c*	(T)10attttagtatgtgagcttgagcatcatttgagtttaatctttactc(TT)6(T)12*	68	835	902
Cluster-12900.0	p1	(T)10	10	591	600
Cluster-12901.0	c*	(AGAG)5(AG)11*	22	83	104
Cluster-12904.0	c*	(A)12(AA)6*	12	77	88
Cluster-12907.0	p3	(ATT)8	24	172	195
Cluster-12909.0	c*	(A)12(AA)6*	12	12	23
Cluster-12909.0	c*	(T)14(TT)7*	14	136	149
Cluster-12913.0	p1	(A)10	10	1188	1197
Cluster-12914.0	p1	(A)11	11	308	318
Cluster-12916.0	p1	(A)10	10	608	617
Cluster-12919.0	p2	(CT)8	16	41	56
Cluster-12927.0	c*	(TT)7(T)15*(TTT)5*	15	1	15
Cluster-12928.0	p2	(GA)6	12	1	12
Cluster-1293.0	c*	(AAA)5(AA)8*(A)16*	16	1	16
Cluster-12938.0	p2	(TA)9	18	17	34
Cluster-12939.1	p3	(GGT)6	18	3995	4012
Cluster-12939.1	p3	(CCG)5	15	5536	5550
Cluster-12942.0	p1	(T)11	11	652	662
Cluster-12957.0	p1	(T)10	10	1738	1747
Cluster-12961.1	p3	(GGC)6	18	95	112
Cluster-12967.1	p3	(CGG)6	18	450	467
Cluster-12967.2	p3	(CGG)6	18	390	407
Cluster-12968.0	p1	(A)11	11	1197	1207
Cluster-12969.0	c*	(G)12(GG)6*	12	3	14
Cluster-12971.0	p1	(A)10	10	112	121
Cluster-12973.0	p1	(T)10	10	90	99
Cluster-12978.0	p3	(AAG)5	15	122	136
Cluster-12980.0	p2	(CT)6	12	344	355
Cluster-12982.0	p1	(A)10	10	488	497
Cluster-12995.0	c	(CAT)5cttaatcccaaactagttggggtcggcatttgatgaacccataaataaagataaaatttttaaatatttttaaaaataataataaacctaaataac(AAT)6	129	308	436
Cluster-12996.0	p1	(T)10	10	461	470
Cluster-12999.0	c*	(ATAT)6(AT)12*	24	475	498
Cluster-13001.0	p2	(GT)6	12	385	396
Cluster-13003.0	p3	(ATC)6	18	2	19
Cluster-13011.0	c*	(AA)6(A)12*	12	195	206
Cluster-13012.0	c*	(TTT)5(T)17*(TT)8*	16	7	22
Cluster-13013.0	p1	(A)10	10	6	15
Cluster-13019.1	c*	(AA)7(A)15*(AAA)5*	15	50	64
Cluster-13019.1	p1	(A)10	10	2890	2899
Cluster-13020.0	p1	(A)10	10	127	136
Cluster-13021.0	p1	(T)10	10	814	823
Cluster-13032.0	p2	(TC)6	12	251	262
Cluster-13032.1	c	(T)11aaataaaatgaacgttttt(A)10	40	378	417
Cluster-13032.2	c*	(TCT)10(TCTTCT)5*	30	77	106
Cluster-13032.2	c*	(TCTC)5(TC)11*	22	581	602
Cluster-13034.0	p2	(TC)6	12	35	46
Cluster-13034.0	p2	(TA)9	18	315	332
Cluster-13043.0	p3	(GAA)6	18	682	699
Cluster-13047.0	p6	(CATGTG)16	96	1443	1538
Cluster-13048.1	p1	(T)11	11	2222	2232
Cluster-13051.0	p1	(A)10	10	1144	1153
Cluster-13056.0	p5	(TTATT)5	25	1833	1857
Cluster-13063.0	p3	(GGA)5	15	193	207
Cluster-13064.0	p2	(CT)6	12	17	28
Cluster-13071.0	c*	(A)14(AA)7*	14	532	545
Cluster-13073.0	p2	(AT)6	12	67	78
Cluster-13073.0	c	(AT)6gcccaagaatcatcattcatcaaaggagaattagtgcacaaagaagtatattgttataattgagattgcacagagaagtatattgttagttac(T)10	115	204	318
Cluster-13073.0	p1	(T)10	10	474	483
Cluster-13073.0	c	(ATT)5cagaggtttaattgcagagagtttgagattgtcttttaagcagagcagagcaaaaat(AAG)6	90	982	1071
Cluster-13082.0	p1	(T)10	10	2137	2146
Cluster-13087.0	p1	(A)10	10	367	376
Cluster-13092.1	p3	(GGC)5	15	98	112
Cluster-13103.0	p3	(ATC)5	15	699	713
Cluster-13128.0	c*	(A)12(AA)6*	12	776	787
Cluster-13134.0	p2	(AC)7	14	3	16
Cluster-13139.0	p1	(A)10	10	160	169
Cluster-13142.0	p1	(T)10	10	374	383
Cluster-13144.0	c*	(T)13(TT)6*taatatttcctgttaaggaaaaaaaaacagaaaaatc(TT)7(T)15*(TTT)5*	64	1	64
Cluster-13146.0	p2	(TC)7	14	552	565
Cluster-13147.0	p3	(TAT)5	15	496	510
Cluster-13149.0	p3	(GAA)5	15	28	42
Cluster-13158.0	p1	(T)10	10	29	38
Cluster-13158.1	p1	(A)10	10	131	140
Cluster-13158.11	p1	(T)10	10	648	657
Cluster-13158.46	p1	(A)10	10	110	119
Cluster-13158.5	p1	(T)10	10	720	729
Cluster-13158.51	p1	(T)10	10	372	381
Cluster-13158.55	p1	(T)10	10	480	489
Cluster-13158.57	p1	(T)10	10	452	461
Cluster-13158.58	p1	(T)10	10	264	273
Cluster-13158.6	p1	(T)10	10	539	548
Cluster-13158.60	p1	(T)10	10	451	460
Cluster-13158.8	p1	(T)10	10	720	729
Cluster-13158.9	p1	(T)10	10	481	490
Cluster-13164.0	p1	(A)10	10	275	284
Cluster-13172.0	p1	(A)10	10	389	398
Cluster-13185.0	p3	(TCT)5	15	525	539
Cluster-13187.0	p1	(T)10	10	372	381
Cluster-13188.0	p1	(A)10	10	438	447
Cluster-13194.1	c*	(GAGA)9(GA)19*(GAGAGA)6*	36	1	36
Cluster-13194.1	p2	(GA)6	12	1093	1104
Cluster-13194.13	c*	(GAGA)9(GA)19*(GAGAGA)6*	36	1	36
Cluster-13194.13	p2	(GA)6	12	1093	1104
Cluster-13194.19	p1	(A)11	11	73	83
Cluster-13194.2	c*	(GAGA)9(GA)19*(GAGAGA)6*	36	1	36
Cluster-13194.2	p2	(GA)6	12	1093	1104
Cluster-13194.3	c*	(GA)19(GAGA)9*(GAGAGA)6*	36	1	36
Cluster-13194.3	p2	(GA)6	12	1093	1104
Cluster-13194.6	c*	(GAGAGA)6(GA)19*(GAGA)9*	36	1	36
Cluster-13194.6	p2	(GA)6	12	1093	1104
Cluster-13194.7	c*	(GA)19(GAGA)9*(GAGAGA)6*	36	1	36
Cluster-13194.7	p2	(GA)6	12	1093	1104
Cluster-13194.9	c*	(GAGA)9(GA)19*(GAGAGA)6*	36	1	36
Cluster-13194.9	p2	(GA)6	12	1093	1104
Cluster-13196.0	p2	(AC)6	12	69	80
Cluster-13198.0	p1	(T)11	11	6	16
Cluster-13203.0	c*	(CACA)5(CA)10*	20	1	20
Cluster-13208.0	p1	(T)10	10	259	268
Cluster-13217.0	p1	(A)10	10	498	507
Cluster-13224.0	p1	(T)10	10	339	348
Cluster-13225.0	p1	(T)11	11	2752	2762
Cluster-13226.0	p1	(A)10	10	39	48
Cluster-13226.1	c*	(AA)6(A)12*	12	374	385
Cluster-13226.2	p1	(A)10	10	442	451
Cluster-13226.2	p1	(A)10	10	976	985
Cluster-13226.4	p1	(A)10	10	442	451
Cluster-13226.6	p1	(A)10	10	874	883
Cluster-13226.7	p1	(A)10	10	442	451
Cluster-13226.7	p1	(A)10	10	1320	1329
Cluster-13226.8	p1	(A)10	10	39	48
Cluster-1323.0	p1	(T)10	10	362	371
Cluster-13230.0	p3	(TGA)6	18	147	164
Cluster-13232.0	p3	(TAA)8	24	29	52
Cluster-13233.0	c*	(A)10g(A)13(AA)6*	23	947	969
Cluster-1324.0	p3	(TGA)5	15	52	66
Cluster-13253.0	p1	(A)10	10	150	159
Cluster-13259.0	c	(A)10tttccaacttgattttctagcaagaagttttcaattgtccactttgatttctc(T)10	73	666	738
Cluster-13263.1	p3	(GAT)5	15	748	762
Cluster-13263.10	c*	(TCTC)5(TC)10*	20	23	42
Cluster-13263.12	p1	(A)10	10	517	526
Cluster-13263.2	p1	(A)10	10	684	693
Cluster-13263.3	p3	(GAT)5	15	748	762
Cluster-13263.4	p3	(GAT)5	15	822	836
Cluster-13263.5	p3	(GAT)5	15	978	992
Cluster-13268.0	c*	(AA)8(A)17*(AAA)5*	15	1	15
Cluster-13268.0	p3	(AAG)5	15	388	402
Cluster-13268.0	c	(A)11taaaaaaactagtttttgttttttaacagtctggggaagggaagcggaacttccttttggttttccccggaaaaaccc(T)11accctatttttaaagaactcg(A)10	131	1218	1348
Cluster-13268.0	c*	(A)12(AA)6*	12	1713	1724
Cluster-13270.0	p2	(TA)9	18	71	88
Cluster-13273.0	c*	(TCTC)5(TC)10*	20	401	420
Cluster-13275.0	c*	(TT)7(T)14*	14	1003	1016
Cluster-13279.0	p3	(ATA)6	18	44	61
Cluster-13280.0	p1	(T)10	10	230	239
Cluster-13289.0	p2	(TG)6	12	82	93
Cluster-13296.0	p1	(A)10	10	1	10
Cluster-13298.0	p3	(ATG)5	15	1310	1324
Cluster-13305.0	p1	(A)10	10	12	21
Cluster-13306.0	p3	(CGG)5	15	445	459
Cluster-13311.0	p1	(T)10	10	144	153
Cluster-13318.0	p1	(T)11	11	404	414
Cluster-13321.0	c*	(A)12(AA)6*	12	73	84
Cluster-13324.0	p1	(T)11	11	855	865
Cluster-13330.0	p1	(T)10	10	419	428
Cluster-13333.1	c*	(TT)8(T)16*(TTT)5*	15	19	33
Cluster-13333.7	c*	(TTT)5(T)16*(TT)8*	16	19	34
Cluster-13342.0	p1	(A)10	10	471	480
Cluster-13348.0	p3	(ATC)5	15	196	210
Cluster-13348.0	p1	(A)10	10	1058	1067
Cluster-13351.0	p1	(T)11	11	45	55
Cluster-13352.0	p1	(A)10	10	417	426
Cluster-13358.0	p1	(T)10	10	762	771
Cluster-1336.13	p3	(AGA)5	15	15	29
Cluster-1336.15	c*	(T)13(TT)6*	12	405	416
Cluster-1336.15	p2	(GT)6	12	861	872
Cluster-1336.18	c*	(TT)6(T)13*	13	405	417
Cluster-1336.18	p2	(GT)6	12	861	872
Cluster-13362.0	p1	(T)10	10	251	260
Cluster-13372.0	p2	(AT)7	14	37	50
Cluster-13392.0	p1	(A)10	10	203	212
Cluster-13397.0	p1	(T)11	11	2239	2249
Cluster-13398.0	p3	(CGC)5	15	69	83
Cluster-13404.0	p3	(ATA)5	15	456	470
Cluster-13404.0	p2	(GA)6	12	836	847
Cluster-13405.0	p3	(CAC)5	15	765	779
Cluster-13412.0	p1	(G)11	11	11	21
Cluster-13416.0	c*	(GT)8(AT)7ccgctggcttgttggagggcggaagaagcgagcgcgaaaacaatgtataaatgcgctgcgcgtttttatagtttttcgtgta(TGTGTG)5(TG)17*(TGTG)8*	144	171	314
Cluster-13422.0	p2	(TC)7	14	1	14
Cluster-13432.0	p1	(T)11	11	389	399
Cluster-13439.0	c*	(CT)12(CTCT)6*	24	474	497
Cluster-13439.1	c*	(CTCTCT)5(CT)17*(CTCT)8*	32	1026	1057
Cluster-13454.0	p2	(TG)7	14	82	95
Cluster-1346.0	p1	(T)10	10	479	488
Cluster-13470.0	p3	(TCA)5	15	444	458
Cluster-13471.0	c*	(AG)11(AGAG)5*	20	848	867
Cluster-13485.0	p2	(TC)6	12	1012	1023
Cluster-13494.0	p1	(T)11	11	1	11
Cluster-13498.0	p1	(C)10	10	458	467
Cluster-13501.0	c*	(TCATCA)5(TCA)10*	30	33	62
Cluster-13501.0	p3	(TGA)8	24	384	407
Cluster-13502.0	p3	(ATT)7	21	1	21
Cluster-13506.0	p1	(A)10	10	338	347
Cluster-13506.1	p1	(A)10	10	338	347
Cluster-13507.0	p2	(CT)6	12	241	252
Cluster-1351.0	p1	(A)10	10	397	406
Cluster-13513.0	p1	(T)10	10	2203	2212
Cluster-13516.0	c*	(AA)6(A)12*	12	1034	1045
Cluster-13517.0	p1	(T)10	10	1	10
Cluster-13523.0	c*	(AA)7(A)15*(AAA)5*	15	284	298
Cluster-13543.0	p1	(T)11	11	788	798
Cluster-13547.0	p2	(TA)7	14	424	437
Cluster-13547.1	p2	(TA)7	14	426	439
Cluster-13555.0	p2	(CT)6	12	197	208
Cluster-13564.0	p1	(T)10	10	556	565
Cluster-13567.0	c*	(T)14(TT)7*	14	309	322
Cluster-13597.0	c*	(TA)10(TATA)5*	20	488	507
Cluster-13597.0	c*	(CC)7(C)14*	14	672	685
Cluster-13598.2	c*	(TT)6(T)12*atctt(AA)6(A)12*	29	193	221
Cluster-13598.3	c*	(T)12(TT)6*atctt(A)12(AA)6*	29	193	221
Cluster-13598.4	c*	(CT)10(CTCT)5*	20	35	54
Cluster-13598.5	c*	(T)12(TT)6*atctt(A)12(AA)6*	29	193	221
Cluster-13598.6	c*	(CT)10(CTCT)5*	20	35	54
Cluster-1361.0	p2	(TA)7	14	16	29
Cluster-13634.0	p5	(TCTCA)5	25	221	245
Cluster-13634.0	c	(ATC)5aacgtcttcatcatcatcaacccctccatcatcatcac(CAT)5	68	404	471
Cluster-13640.0	c*	(AA)6(A)12*	12	367	378
Cluster-13646.0	p1	(A)10	10	123	132
Cluster-13656.0	p1	(A)11	11	81	91
Cluster-13660.0	p1	(T)10	10	194	203
Cluster-13661.0	p1	(T)10	10	226	235
Cluster-13665.0	c	(AT)6gtt(TG)9	33	65	97
Cluster-13669.1	p1	(T)11	11	1412	1422
Cluster-13671.0	c	(AT)7agaaaacaaccaaatctttattatatatataaacatatataataaaagatatatataaggaaatataat(TA)6	95	68	162
Cluster-13678.0	p1	(G)10	10	139	148
Cluster-13686.0	p2	(TC)7	14	1813	1826
Cluster-13693.0	c*	(TT)6(T)13*	13	1107	1119
Cluster-13699.0	p1	(T)10	10	416	425
Cluster-13700.0	p3	(CTG)5	15	24	38
Cluster-13701.0	p1	(A)10	10	63	72
Cluster-13701.0	p4	(TTAT)6	24	266	289
Cluster-13704.0	p3	(GCG)5	15	34	48
Cluster-13706.0	p3	(CAC)5	15	208	222
Cluster-13707.1	c*	(AAA)5(AA)8*(A)16*	16	2081	2096
Cluster-13707.3	p1	(A)10	10	1634	1643
Cluster-13713.0	p1	(T)10	10	79	88
Cluster-13719.0	p2	(CT)8	16	41	56
Cluster-13729.0	p3	(ATA)6	18	536	553
Cluster-1373.0	c	(ATA)5(TAA)6	33	332	364
Cluster-13741.0	p3	(AAT)7	21	1	21
Cluster-13741.0	p2	(TA)7	14	611	624
Cluster-13743.0	p1	(A)10	10	24	33
Cluster-13744.0	p1	(A)11	11	258	268
Cluster-13744.0	p1	(A)10	10	970	979
Cluster-13744.1	p1	(A)10	10	258	267
Cluster-13744.1	p1	(A)11	11	625	635
Cluster-13760.0	p3	(TGA)6	18	526	543
Cluster-13771.0	p1	(A)10	10	622	631
Cluster-13774.0	p3	(CCG)5	15	957	971
Cluster-13775.0	c*	(CACA)5(CA)11*	22	61	82
Cluster-13776.0	p1	(A)11	11	116	126
Cluster-13780.0	p3	(AAT)5	15	48	62
Cluster-13786.0	c*	(T)14(TT)7*	14	380	393
Cluster-13792.0	p1	(T)10	10	163	172
Cluster-13793.0	c*	(AAA)5(AA)8*(A)16*	16	509	524
Cluster-13796.0	p1	(T)11	11	150	160
Cluster-13801.0	p2	(AT)9	18	13	30
Cluster-13803.0	c*	(A)12(AA)6*	12	2722	2733
Cluster-13814.17	p2	(AG)8	16	1254	1269
Cluster-13814.6	p2	(TA)6	12	262	273
Cluster-13816.0	p1	(A)10	10	528	537
Cluster-13816.0	p2	(AT)6	12	744	755
Cluster-13817.0	p3	(TCT)5	15	246	260
Cluster-13820.0	c*	(T)12(TT)6*	12	454	465
Cluster-13823.0	p3	(TGA)5	15	60	74
Cluster-13828.0	p1	(T)10	10	618	627
Cluster-13833.0	c*	(T)12(TT)6*	12	717	728
Cluster-13836.0	p1	(A)10	10	85	94
Cluster-13836.0	p1	(T)11	11	5361	5371
Cluster-13836.1	p1	(T)11	11	4304	4314
Cluster-13836.2	p1	(A)10	10	85	94
Cluster-13839.0	p3	(GGC)6	18	1539	1556
Cluster-13841.0	p3	(CTC)5	15	196	210
Cluster-13853.5	p1	(A)11	11	377	387
Cluster-13855.0	c*	(AGAG)5(AG)10*	20	409	428
Cluster-13855.0	p1	(A)10	10	847	856
Cluster-13857.0	p1	(T)11	11	609	619
Cluster-13861.1	p1	(T)11	11	91	101
Cluster-13861.10	p2	(AT)7	14	12	25
Cluster-13861.12	p2	(AT)7	14	12	25
Cluster-13861.5	p2	(AT)7	14	12	25
Cluster-13861.6	p2	(AT)7	14	12	25
Cluster-13861.7	p2	(AT)7	14	12	25
Cluster-13861.8	p2	(AT)7	14	12	25
Cluster-13861.9	p2	(AT)7	14	12	25
Cluster-13862.0	p2	(AC)6	12	256	267
Cluster-13864.0	p1	(T)10	10	130	139
Cluster-13864.0	c*	(TT)6(T)12*	12	4388	4399
Cluster-13871.1	p1	(T)11	11	497	507
Cluster-13871.11	p1	(T)11	11	528	538
Cluster-13871.14	c*	(AG)12(AGAG)6*	24	1	24
Cluster-13871.5	p1	(T)11	11	583	593
Cluster-13871.6	p1	(T)11	11	574	584
Cluster-13884.0	p1	(T)10	10	75	84
Cluster-1390.0	p1	(T)11	11	390	400
Cluster-13907.0	c*	(CC)6(C)13*	13	1139	1151
Cluster-13910.0	p1	(T)11	11	528	538
Cluster-13912.0	p1	(A)10	10	7	16
Cluster-13913.0	p1	(T)10	10	430	439
Cluster-13925.0	p1	(T)10	10	246	255
Cluster-13928.0	p2	(AT)6	12	506	517
Cluster-13932.0	p1	(A)10	10	1	10
Cluster-13934.0	p3	(TCA)6	18	386	403
Cluster-13935.0	p3	(TAT)5	15	76	90
Cluster-1394.10	p1	(T)10	10	267	276
Cluster-1394.2	p1	(A)10	10	2081	2090
Cluster-1394.3	p1	(A)10	10	2082	2091
Cluster-1394.4	p1	(A)10	10	1096	1105
Cluster-1394.5	p1	(A)11	11	2082	2092
Cluster-1394.7	c*	(G)13(GG)6*	12	711	722
Cluster-1394.8	c*	(GG)6(G)13*	13	728	740
Cluster-1394.8	p1	(A)10	10	2200	2209
Cluster-1394.9	p1	(A)10	10	2105	2114
Cluster-13960.1	p3	(TGA)7	21	2032	2052
Cluster-13960.2	p4	(CCTC)5	20	50	69
Cluster-13960.2	p2	(TG)6	12	1498	1509
Cluster-13962.0	p2	(TA)6	12	663	674
Cluster-13966.0	c*	(A)15(AA)7*(AAA)5*taaacctgctgaaagaagttggcccggttgcacc(CT)6	61	52	112
Cluster-13974.2	p3	(ATT)7	21	1126	1146
Cluster-13974.3	p3	(ATT)7	21	1880	1900
Cluster-13974.4	p3	(ATT)7	21	1868	1888
Cluster-13993.0	p1	(T)10	10	548	557
Cluster-13995.0	p3	(GGC)5	15	412	426
Cluster-13999.0	p1	(A)10	10	1470	1479
Cluster-13999.0	p1	(T)10	10	2962	2971
Cluster-14009.0	p3	(TGA)6	18	2054	2071
Cluster-14010.0	p1	(A)10	10	432	441
Cluster-14014.0	c*	(TTT)5(TT)8*(T)16*	16	1198	1213
Cluster-14023.0	p1	(T)10	10	168	177
Cluster-14025.1	p3	(AAG)6	18	523	540
Cluster-14028.0	p1	(A)10	10	357	366
Cluster-1403.0	p1	(T)10	10	87	96
Cluster-14032.0	p2	(GA)7	14	2405	2418
Cluster-14033.0	p1	(A)10	10	15	24
Cluster-14033.10	c	(A)10tacatatccctatgaccagggctgcaaatcgtttatggtaccaattgcaaaattggtattacaagg(T)10	86	113	198
Cluster-14033.2	p1	(A)10	10	15	24
Cluster-14033.4	c	(A)10tacatatccctatgaccagggctgcaaatcgtttatggtaccaattgcaaaattggtattacaagg(T)10	86	113	198
Cluster-14033.6	p1	(A)10	10	15	24
Cluster-14033.7	p1	(A)10	10	15	24
Cluster-14033.8	c	(A)10tacatatccctatgaccagggctgcaaatcgtttatggtaccaattgcaaaattggtattacaagg(T)10	86	113	198
Cluster-14033.8	p1	(T)10	10	754	763
Cluster-14033.9	p1	(A)10	10	15	24
Cluster-14034.0	p1	(T)10	10	114	123
Cluster-14040.0	p3	(ATC)5	15	120	134
Cluster-14054.1	p3	(ATG)5	15	1573	1587
Cluster-14054.1	p1	(T)10	10	1768	1777
Cluster-14054.10	p1	(A)11	11	73	83
Cluster-14054.3	p3	(ATG)5	15	1991	2005
Cluster-14054.3	p1	(T)10	10	2186	2195
Cluster-14054.5	p3	(ATG)5	15	1717	1731
Cluster-14054.5	p1	(T)10	10	1912	1921
Cluster-14054.7	p3	(ATG)5	15	1703	1717
Cluster-14054.7	p1	(T)10	10	1898	1907
Cluster-14054.8	p3	(ATG)5	15	1977	1991
Cluster-14054.8	p1	(T)10	10	2172	2181
Cluster-14057.0	p3	(CCG)7	21	367	387
Cluster-14061.0	c*	(TT)6(T)12*	12	1	12
Cluster-14065.0	p2	(AC)9	18	70	87
Cluster-14065.1	p2	(AC)9	18	70	87
Cluster-14065.1	p2	(AT)7	14	500	513
Cluster-14066.0	p3	(TCC)5	15	8	22
Cluster-14070.0	p2	(TA)9	18	723	740
Cluster-14071.0	c*	(TT)6(T)12*	12	1	12
Cluster-14071.0	p1	(T)10	10	1059	1068
Cluster-14071.0	p1	(T)11	11	1855	1865
Cluster-14074.0	p3	(TGA)5	15	162	176
Cluster-14083.0	p3	(GGC)5	15	198	212
Cluster-14089.0	p1	(T)10	10	4126	4135
Cluster-14089.0	c*	(T)12(TT)6*	12	4380	4391
Cluster-14089.1	p1	(T)10	10	4123	4132
Cluster-14089.1	c*	(TT)6(T)12*	12	4377	4388
Cluster-14089.10	p1	(A)10	10	1613	1622
Cluster-14089.2	p1	(T)10	10	4439	4448
Cluster-14089.2	c*	(TT)6(T)12*	12	4693	4704
Cluster-14089.3	c*	(TT)6(T)12*	12	4679	4690
Cluster-14089.4	p1	(T)10	10	976	985
Cluster-14089.4	c*	(TT)6(T)12*	12	1230	1241
Cluster-14089.7	c*	(TT)6(T)12*	12	4551	4562
Cluster-14089.8	p1	(T)10	10	4244	4253
Cluster-14089.8	c*	(TT)6(T)12*	12	4498	4509
Cluster-14098.0	p1	(T)11	11	89	99
Cluster-14099.0	c*	(AA)6(A)12*	12	353	364
Cluster-14107.0	c	(AT)6agcttccgccaatcgaagtttcgc(TA)6	48	232	279
Cluster-14107.0	c*	(TA)6tttatatatacatacatacatacatgtatgtgtgtgtg(TATA)6(TA)12*cacacacacatacatgtatgtatgtatgtatatataa(AT)6	123	389	511
Cluster-14107.0	c	(TA)6gcgaaacttcgattggcggaagc(TA)6	47	622	668
Cluster-14108.0	p2	(TC)6	12	89	100
Cluster-1413.0	p1	(T)10	10	464	473
Cluster-14132.0	c*	(TCA)10(TCATCA)5*	30	66	95
Cluster-14138.0	p2	(TG)6	12	380	391
Cluster-14143.0	p1	(T)10	10	1	10
Cluster-14145.0	c	(ACT)5aaggtggagttcatcccacaagcacacgcacagacgcacagacgcacacacaagcacacacaggcacacaaacacaaacgcatgcacacgcacacg(CA)7	125	370	494
Cluster-14146.0	p1	(T)10	10	438	447
Cluster-14148.0	p1	(T)10	10	766	775
Cluster-14150.16	p3	(GAA)6	18	473	490
Cluster-14150.16	p1	(T)11	11	1143	1153
Cluster-14150.17	p3	(GAA)6	18	473	490
Cluster-14150.17	p1	(T)11	11	1143	1153
Cluster-14150.17	p1	(C)11	11	1625	1635
Cluster-14150.17	p1	(T)10	10	1916	1925
Cluster-14150.18	p3	(GAA)6	18	473	490
Cluster-14150.18	p1	(T)11	11	1143	1153
Cluster-14150.19	p3	(GAA)6	18	473	490
Cluster-14150.19	p1	(T)11	11	1141	1151
Cluster-14150.20	p3	(GAA)6	18	473	490
Cluster-14150.20	p1	(T)11	11	1143	1153
Cluster-14150.20	p1	(C)11	11	1625	1635
Cluster-14150.21	p3	(GAA)6	18	473	490
Cluster-14150.21	p1	(T)11	11	1141	1151
Cluster-14150.22	p3	(GAA)6	18	473	490
Cluster-14150.22	p1	(T)11	11	1143	1153
Cluster-14150.25	p2	(AT)7	14	320	333
Cluster-14152.0	p2	(AC)7	14	593	606
Cluster-14158.0	c	(A)10ctaaaaataaaggt(A)11	35	478	512
Cluster-14158.0	p3	(GGA)6	18	1140	1157
Cluster-1416.0	p2	(CA)6	12	214	225
Cluster-14160.0	p1	(A)10	10	1473	1482
Cluster-14164.0	p2	(AG)6	12	430	441
Cluster-14168.0	c*	(AA)7(A)14*	14	75	88
Cluster-14206.0	p1	(A)10	10	52	61
Cluster-14206.0	p3	(GCC)5	15	202	216
Cluster-14206.0	p3	(TTC)5	15	672	686
Cluster-14209.0	c	(AT)6acac(AT)9	34	40	73
Cluster-14209.1	c	(AT)6acac(AT)9	34	40	73
Cluster-14219.1	p1	(T)10	10	1061	1070
Cluster-14219.1	c*	(A)13(AA)6*	12	1239	1250
Cluster-14219.1	c*	(AA)6(A)13*	13	2170	2182
Cluster-14219.1	p1	(T)10	10	2462	2471
Cluster-14219.2	p1	(T)10	10	1061	1070
Cluster-14219.2	c*	(A)13(AA)6*	12	1239	1250
Cluster-14219.2	c*	(AA)6(A)13*	13	2148	2160
Cluster-14219.2	p1	(T)10	10	2440	2449
Cluster-14219.3	c*	(A)13(AA)6*	12	817	828
Cluster-14219.3	p1	(T)10	10	1109	1118
Cluster-14219.4	p1	(T)10	10	1061	1070
Cluster-14219.4	c*	(AA)6(A)13*	13	1239	1251
Cluster-14219.4	c*	(AA)6(A)13*	13	2006	2018
Cluster-14219.4	p1	(T)10	10	2298	2307
Cluster-14219.5	p1	(T)10	10	1061	1070
Cluster-14219.5	c*	(A)13(AA)6*	12	1239	1250
Cluster-14219.5	c*	(A)13(AA)6*	12	1573	1584
Cluster-14219.5	p1	(T)10	10	1865	1874
Cluster-14219.6	c*	(AA)6(A)13*	13	469	481
Cluster-14219.6	p1	(T)10	10	761	770
Cluster-14219.7	p1	(T)10	10	1061	1070
Cluster-14219.7	c*	(A)13(AA)6*	12	1239	1250
Cluster-14222.0	p1	(A)10	10	226	235
Cluster-14227.0	p2	(AT)7	14	440	453
Cluster-14233.0	p1	(A)10	10	203	212
Cluster-14238.0	p1	(T)11	11	242	252
Cluster-14238.2	p1	(T)11	11	179	189
Cluster-14238.4	p1	(T)11	11	323	333
Cluster-14238.5	c*	(AA)7(A)14*	14	84	97
Cluster-14238.6	c*	(A)14(AA)7*	14	84	97
Cluster-14238.7	c*	(A)14(AA)7*	14	84	97
Cluster-14241.0	p1	(A)11	11	86	96
Cluster-14248.0	p1	(T)11	11	242	252
Cluster-14255.10	p1	(A)10	10	694	703
Cluster-14255.11	p1	(A)10	10	694	703
Cluster-14255.119	p2	(AT)8	16	766	781
Cluster-14255.122	p2	(AT)8	16	5971	5986
Cluster-14255.124	p1	(A)10	10	445	454
Cluster-14255.125	p1	(A)10	10	719	728
Cluster-14255.126	p1	(A)10	10	444	453
Cluster-14255.130	c*	(A)20(AA)10*(AAA)6*(AAAA)5*	20	1	20
Cluster-14255.132	c*	(AAA)6(A)18*(AA)9*	18	129	146
Cluster-14255.133	c*	(AAA)6(A)18*(AA)9*	18	129	146
Cluster-14255.134	c*	(AA)9(AAA)6*(A)18*	18	285	302
Cluster-14255.134	c*	(AAA)6(A)18*(AA)9*	18	1379	1396
Cluster-14255.134	c*	(AAA)6(A)18*(AA)9*	18	2467	2484
Cluster-14255.143	c*	(AAA)6(A)18*(AA)9*	18	129	146
Cluster-14255.144	c*	(AAA)6(AA)9*(A)18*	18	129	146
Cluster-14255.145	c*	(AAA)6(A)18*(AA)9*	18	129	146
Cluster-14255.146	c*	(AAA)6(AA)9*(A)18*	18	129	146
Cluster-14255.156	c*	(A)18(AA)9*(AAA)6*	18	129	146
Cluster-14255.160	p3	(CCA)5	15	538	552
Cluster-14255.161	p3	(CCA)5	15	538	552
Cluster-14255.161	c	(TA)9(T)10	28	6738	6765
Cluster-14255.162	p3	(CCA)5	15	538	552
Cluster-14255.163	p3	(CCA)5	15	538	552
Cluster-14255.164	p3	(CCA)5	15	538	552
Cluster-14255.164	c	(TA)9(T)10	28	6648	6675
Cluster-14255.165	p3	(CCA)5	15	538	552
Cluster-14255.165	c	(TA)9(T)10	28	5391	5418
Cluster-14255.166	p3	(CCA)5	15	538	552
Cluster-14255.167	p3	(CCA)5	15	538	552
Cluster-14255.168	p3	(CCA)5	15	538	552
Cluster-14255.169	p3	(CCA)5	15	538	552
Cluster-14255.170	p3	(CCA)5	15	538	552
Cluster-14255.170	c	(TA)9(T)10	28	6895	6922
Cluster-14255.171	p3	(CCA)5	15	538	552
Cluster-14255.172	p3	(CCA)5	15	538	552
Cluster-14255.190	c*	(AAA)6(AA)9*(A)18*	18	129	146
Cluster-14255.194	c	(A)10tatcaggtacgggggcctcttaaaaggaacttgagacgagcaagaagaaaacggaaagt(A)10tatcaggtacgggggcctcttaaaaggaacttgagacgagcaagatgaagacgtaaagt(A)10tatcaagtacgggggcctcttaaaaggaacttgagacgagcaagatgaagacgtaaagt(A)10	217	676	892
Cluster-14255.3	c*	(AGAG)5(AG)10*	20	486	505
Cluster-14255.45	p1	(T)10	10	56	65
Cluster-14255.47	p3	(TAT)5	15	409	423
Cluster-14255.7	p1	(A)10	10	694	703
Cluster-14255.8	p1	(A)10	10	694	703
Cluster-14255.9	p1	(A)10	10	694	703
Cluster-14255.91	p3	(TCA)5	15	3944	3958
Cluster-14255.92	p3	(TCA)5	15	4046	4060
Cluster-14255.93	p3	(TCA)5	15	3571	3585
Cluster-14255.94	p3	(TCA)5	15	4035	4049
Cluster-14255.95	p3	(TCA)5	15	3466	3480
Cluster-14255.96	p3	(TCA)5	15	3931	3945
Cluster-14255.97	p3	(TCA)5	15	3689	3703
Cluster-14257.0	p2	(TA)6	12	406	417
Cluster-14258.0	p3	(ATC)6	18	632	649
Cluster-14259.0	c*	(TT)6(T)12*	12	969	980
Cluster-14263.0	p3	(AAT)7	21	1503	1523
Cluster-1427.0	p3	(CAG)9	27	203	229
Cluster-1427.0	p1	(A)10	10	489	498
Cluster-14271.0	p1	(A)10	10	46	55
Cluster-14273.0	p1	(T)10	10	287	296
Cluster-14273.0	p2	(CT)6	12	1095	1106
Cluster-14277.0	p3	(TTA)7	21	963	983
Cluster-14279.0	p1	(T)11	11	874	884
Cluster-14280.0	p2	(TA)6	12	252	263
Cluster-14282.0	c*	(T)16(TT)8*(TTT)5*tggcacagaaatgtaatccaagtttttta(T)10	54	98	151
Cluster-14292.0	p2	(AG)6	12	480	491
Cluster-14292.0	p1	(T)10	10	3075	3084
Cluster-14295.0	c*	(TT)6(T)13*	13	1	13
Cluster-14312.0	p1	(A)10	10	625	634
Cluster-14318.0	p3	(AAT)5	15	682	696
Cluster-14320.0	p2	(AG)6	12	483	494
Cluster-14323.3	p1	(A)10	10	2027	2036
Cluster-14328.0	c*	(AA)7(A)15*(AAA)5*	15	926	940
Cluster-14336.0	p3	(TCT)6	18	329	346
Cluster-14340.0	p2	(AT)6	12	352	363
Cluster-14343.0	c*	(GAGA)5(GA)11*gcggtgg(GA)7	43	975	1017
Cluster-14346.0	p1	(T)11	11	849	859
Cluster-14347.0	p1	(A)10	10	491	500
Cluster-14351.0	c*	(TT)6(T)12*	12	1	12
Cluster-14353.0	p1	(A)10	10	352	361
Cluster-14372.1	p1	(T)10	10	1341	1350
Cluster-14373.0	p1	(T)10	10	524	533
Cluster-14376.2	c*	(AA)6(A)12*	12	108	119
Cluster-14376.5	c*	(A)12(AA)6*	12	108	119
Cluster-14376.8	p2	(CT)8	16	57	72
Cluster-1438.0	p1	(T)10	10	1	10
Cluster-14386.26	p3	(TTC)5	15	524	538
Cluster-14386.27	p3	(GCG)5	15	41	55
Cluster-14386.27	p3	(TTC)5	15	587	601
Cluster-14386.28	c	(T)11aataaaagggtaatc(T)10	36	747	782
Cluster-14386.28	p3	(TTC)5	15	1510	1524
Cluster-14386.29	p1	(A)10	10	354	363
Cluster-14386.29	p2	(GA)6	12	943	954
Cluster-14386.30	p1	(A)10	10	288	297
Cluster-14386.32	p1	(T)10	10	1306	1315
Cluster-14386.32	p2	(TC)6	12	1721	1732
Cluster-14386.4	p3	(GAA)7	21	24	44
Cluster-14395.0	c*	(T)24(TT)12*(TTT)8*(TTTT)6*	24	288	311
Cluster-14398.0	p1	(T)10	10	534	543
Cluster-14400.0	p1	(A)10	10	354	363
Cluster-14404.0	p1	(T)10	10	759	768
Cluster-14406.0	p3	(TTA)5	15	559	573
Cluster-14416.0	p3	(ATC)5	15	502	516
Cluster-14423.0	p1	(A)10	10	56	65
Cluster-14430.0	p1	(C)10	10	142	151
Cluster-14431.0	p2	(AT)9	18	1514	1531
Cluster-14439.0	c*	(A)12(AA)6*	12	1	12
Cluster-14439.0	c*	(AC)10(ACAC)5*	20	212	231
Cluster-14442.0	c*	(A)12(AA)6*	12	667	678
Cluster-14443.0	c*	(TTT)6(T)20*(TT)10*(TTTT)5*	20	1	20
Cluster-14468.0	p1	(T)10	10	503	512
Cluster-14469.1	p1	(A)10	10	331	340
Cluster-1447.12	p3	(TCT)7	21	660	680
Cluster-1447.12	p3	(TCT)7	21	1242	1262
Cluster-1447.12	c*	(A)12(AA)6*	12	2906	2917
Cluster-1447.13	p3	(TCT)7	21	660	680
Cluster-1447.14	p3	(TCT)7	21	660	680
Cluster-1447.16	c*	(TT)6(T)13*	13	1	13
Cluster-1447.17	c*	(A)12(AA)6*	12	1742	1753
Cluster-1447.18	c*	(A)12(AA)6*	12	602	613
Cluster-1447.19	p3	(TCT)7	21	660	680
Cluster-1447.19	c*	(AA)6(A)12*	12	1823	1834
Cluster-1447.20	c*	(AA)6(A)12*	12	1739	1750
Cluster-1447.5	p3	(TCT)7	21	194	214
Cluster-1447.5	c*	(A)12(AA)6*	12	1288	1299
Cluster-1447.6	p3	(TCT)7	21	754	774
Cluster-1447.6	p3	(TCT)7	21	1336	1356
Cluster-1447.6	c*	(AA)6(A)12*	12	3000	3011
Cluster-1447.7	c*	(AA)6(A)12*	12	1836	1847
Cluster-1447.9	p3	(TCT)7	21	385	405
Cluster-1447.9	p3	(TCT)7	21	967	987
Cluster-1447.9	c*	(AA)6(A)12*	12	2628	2639
Cluster-14470.0	p3	(TTA)5	15	1	15
Cluster-14474.0	p1	(T)10	10	986	995
Cluster-14478.0	c*	(AA)6(A)12*	12	58	69
Cluster-14478.1	c*	(AA)6(A)12*	12	58	69
Cluster-14483.0	p1	(A)11	11	1104	1114
Cluster-14484.0	p1	(A)10	10	39	48
Cluster-14485.0	p1	(T)11	11	560	570
Cluster-14485.0	p1	(A)10	10	1125	1134
Cluster-14488.0	p1	(A)11	11	2488	2498
Cluster-14502.1	p3	(GGC)5	15	78	92
Cluster-14502.10	c*	(CTCT)5(CT)10*aaa(TC)22(TCTCTC)7*(TCTC)11*	67	104	170
Cluster-14502.11	p3	(GGC)5	15	323	337
Cluster-14502.12	p3	(GGC)5	15	323	337
Cluster-14502.12	c*	(CTCT)5(CT)10*aaa(TCTCTC)5(TC)15*(TCTC)7*	51	883	933
Cluster-14502.13	p3	(GGC)5	15	323	337
Cluster-14502.13	c*	(CTCT)5(CT)10*aaa(TCTC)17(TC)35*(TCTCTC)11*	89	883	971
Cluster-14502.22	p3	(CCG)5	15	1288	1302
Cluster-14502.22	p3	(CTT)8	24	2196	2219
Cluster-14502.23	p3	(CCG)5	15	768	782
Cluster-14502.23	p3	(CTT)8	24	1676	1699
Cluster-14502.3	p3	(GGC)5	15	323	337
Cluster-14502.3	c*	(TC)9tata(TCTCTC)11(TC)35*(TCTC)17*	90	784	873
Cluster-14502.4	c*	(CTCT)5(CT)10*aaa(TCTCTC)7(TC)22*(TCTC)11*	67	104	170
Cluster-14502.6	p3	(GGC)5	15	323	337
Cluster-14502.6	c*	(TC)9tata(TCTC)6(TC)13*	48	784	831
Cluster-14502.7	p3	(GGC)5	15	323	337
Cluster-14502.7	c*	(TC)9tata(TC)22(TCTCTC)7*(TCTC)11*	66	784	849
Cluster-14502.8	c*	(CT)10(CTCT)5*aaa(TCTC)11(TCTCTC)7*(TC)22*	67	104	170
Cluster-14502.9	p3	(GGC)5	15	323	337
Cluster-14505.0	c*	(T)17(TT)8*(TTT)5*	15	266	280
Cluster-14505.1	c*	(TTT)6(T)19*(TT)9*	18	1726	1743
Cluster-14505.2	c*	(T)19(TT)9*(TTT)6*	18	512	529
Cluster-14505.3	c*	(TT)9(T)19*(TTT)6*	18	1365	1382
Cluster-14505.4	p3	(CAT)5	15	256	270
Cluster-14505.4	c*	(TT)9(T)19*(TTT)6*	18	1593	1610
Cluster-14505.5	c*	(TTT)6(T)19*(TT)9*	18	1380	1397
Cluster-14505.6	c*	(TTT)6(TT)9*(T)19*	19	430	448
Cluster-1451.0	c	(GCC)5ggcaaccatgatga(TGG)5	44	393	436
Cluster-1452.0	p1	(T)10	10	215	224
Cluster-14521.11	p1	(T)10	10	508	517
Cluster-14522.0	p4	(TTTA)5	20	8	27
Cluster-14522.0	c	(TC)8(TA)7cata(TG)6	46	665	710
Cluster-14523.0	p1	(T)10	10	1585	1594
Cluster-14526.0	c*	(TGA)13(TGATGA)6*	36	170	205
Cluster-14526.1	c*	(TGA)13(TGATGA)6*	36	197	232
Cluster-14530.0	p2	(AT)6	12	799	810
Cluster-14532.0	p1	(T)11	11	1129	1139
Cluster-14533.4	c*	(T)12(TT)6*	12	756	767
Cluster-14533.5	p1	(T)10	10	1549	1558
Cluster-14533.5	c*	(TT)6(T)12*	12	2694	2705
Cluster-14533.6	p1	(T)10	10	1549	1558
Cluster-14533.6	c*	(T)12(TT)6*	12	3133	3144
Cluster-14533.7	p1	(T)10	10	1613	1622
Cluster-14533.7	c*	(TT)6(T)12*	12	2759	2770
Cluster-14533.8	p1	(T)10	10	1549	1558
Cluster-14533.8	c*	(TT)6(T)12*	12	2677	2688
Cluster-14533.9	p1	(T)10	10	1549	1558
Cluster-14533.9	c*	(T)12(TT)6*	12	2694	2705
Cluster-1454.6	c	(AT)6aaatatatatgtatatatatg(TA)6g(AT)9	64	1426	1489
Cluster-1454.9	c*	(TG)12(TGTG)6*	24	57	80
Cluster-14547.0	c	(TG)6ctcgcacg(CA)8	36	163	198
Cluster-14553.0	c*	(TA)11(TATA)5*	20	1	20
Cluster-14558.0	p1	(A)10	10	99	108
Cluster-14562.0	p1	(T)10	10	995	1004
Cluster-14562.0	p2	(TA)6	12	2659	2670
Cluster-14563.0	p1	(T)10	10	382	391
Cluster-14563.1	p1	(T)10	10	380	389
Cluster-1457.0	c	(CT)6aaccggcat(AG)6ggatctctctc(CT)7accc(GA)7	76	73	148
Cluster-14570.0	c	(TA)7tgtatatctatatatatgtatatgtgtgtgtatgtatatg(TA)6	66	110	175
Cluster-14570.0	c	(AT)6acatatacatacacacacatatacatatatatagatatac(AT)7	66	1587	1652
Cluster-14574.0	p3	(ATT)8	24	1	24
Cluster-14589.0	p3	(TCT)6	18	3	20
Cluster-14589.1	p3	(TCT)6	18	550	567
Cluster-14589.2	p3	(TCT)6	18	550	567
Cluster-14589.3	p3	(TCT)6	18	3	20
Cluster-14589.4	p3	(TCT)6	18	3	20
Cluster-14589.5	p3	(TCT)6	18	550	567
Cluster-14589.6	p3	(TCT)6	18	3	20
Cluster-14589.7	p3	(TCT)6	18	3	20
Cluster-14589.8	p3	(TCT)6	18	550	567
Cluster-14589.9	p3	(TCT)6	18	550	567
Cluster-14591.0	p1	(T)10	10	2894	2903
Cluster-14595.1	p1	(A)10	10	695	704
Cluster-14595.5	p1	(A)10	10	695	704
Cluster-14595.7	p1	(A)10	10	695	704
Cluster-14599.0	c	(AC)6atgtattcaa(AC)7	36	321	356
Cluster-14599.1	p2	(AC)6	12	269	280
Cluster-14601.0	p2	(AT)9	18	527	544
Cluster-14603.0	p2	(AT)6	12	313	324
Cluster-14605.0	c*	(TT)8(T)17*(TTT)5*	15	1	15
Cluster-14605.0	p1	(A)10	10	777	786
Cluster-14608.0	p3	(CAT)8	24	481	504
Cluster-14609.0	p1	(T)11	11	640	650
Cluster-14611.0	p1	(T)10	10	953	962
Cluster-14612.0	p3	(GAA)5	15	355	369
Cluster-14613.0	p1	(T)10	10	345	354
Cluster-14627.0	p2	(GA)6	12	1408	1419
Cluster-14627.1	p1	(T)10	10	2358	2367
Cluster-14627.6	p1	(T)10	10	2358	2367
Cluster-14635.0	p3	(CGG)5	15	229	243
Cluster-14635.1	p3	(CGG)6	18	209	226
Cluster-14640.0	p4	(ATAA)5	20	434	453
Cluster-14642.0	c	(CAT)5tcattac(CAT)7	43	576	618
Cluster-14645.0	p1	(T)10	10	960	969
Cluster-14647.0	p3	(ATC)6	18	982	999
Cluster-14648.0	p3	(AAT)7	21	1	21
Cluster-14650.0	p1	(T)11	11	1964	1974
Cluster-14656.0	p2	(AG)7	14	1903	1916
Cluster-14669.2	p1	(A)10	10	1433	1442
Cluster-14671.0	p1	(T)10	10	134	143
Cluster-14678.0	p2	(AT)6	12	401	412
Cluster-14678.2	p1	(T)10	10	864	873
Cluster-14681.0	p1	(A)11	11	149	159
Cluster-14690.0	c*	(AGAGAG)5(AGAG)8*(AG)16*	32	191	222
Cluster-14690.0	p2	(TA)8	16	1150	1165
Cluster-147.0	p1	(C)11	11	168	178
Cluster-14700.0	p3	(GCC)5	15	287	301
Cluster-14700.0	p4	(AAAT)5	20	852	871
Cluster-14703.0	p1	(T)10	10	77	86
Cluster-14708.0	p1	(T)10	10	628	637
Cluster-14714.0	p1	(A)10	10	90	99
Cluster-14720.0	p2	(AG)6	12	374	385
Cluster-14728.0	p3	(ATC)5	15	483	497
Cluster-14739.0	p2	(TC)6	12	213	224
Cluster-14740.0	c*	(TT)6(T)13*	13	1146	1158
Cluster-1475.0	c*	(T)11a(TT)7(T)14*ata(T)10a(T)10	50	342	391
Cluster-14754.0	p3	(TCT)5	15	361	375
Cluster-14758.0	p3	(GCG)5	15	76	90
Cluster-14767.0	c*	(ATC)10(ATCATC)5*	30	200	229
Cluster-14771.0	p3	(CGG)5	15	744	758
Cluster-14776.0	p1	(A)10	10	444	453
Cluster-14778.0	p1	(T)10	10	257	266
Cluster-14780.0	p3	(AGC)8	24	814	837
Cluster-14786.0	p1	(T)11	11	339	349
Cluster-14788.0	p2	(TC)9	18	68	85
Cluster-14788.0	p1	(T)10	10	1285	1294
Cluster-14790.0	p1	(C)10	10	290	299
Cluster-14796.0	p1	(A)10	10	104	113
Cluster-14809.0	p1	(T)10	10	119	128
Cluster-14812.0	p1	(A)10	10	134	143
Cluster-14817.0	p1	(A)10	10	54	63
Cluster-14819.0	p3	(GAA)5	15	1062	1076
Cluster-1482.0	p1	(T)11	11	1	11
Cluster-14844.0	p1	(T)10	10	333	342
Cluster-14847.0	p3	(TCA)5	15	393	407
Cluster-1485.0	p2	(CA)6	12	182	193
Cluster-14851.0	c*	(TT)6(T)12*	12	398	409
Cluster-14853.9	p3	(CGC)6	18	71	88
Cluster-14853.9	p3	(CGG)5	15	253	267
Cluster-14854.0	p1	(T)10	10	691	700
Cluster-14855.0	p3	(GAT)8	24	8	31
Cluster-14855.0	c*	(T)13(TT)6*tat(A)10	25	1032	1056
Cluster-14855.1	p3	(GAT)8	24	8	31
Cluster-14856.0	c*	(CATCAT)10(CAT)20*	60	546	605
Cluster-14856.1	c*	(CATCAT)6(CAT)13*	39	546	584
Cluster-14856.2	c*	(CAT)15(CATCAT)7*	42	546	587
Cluster-14856.3	c*	(CATCAT)10(CAT)21*	63	546	608
Cluster-14856.4	c*	(CAT)16(CATCAT)8*	48	1286	1333
Cluster-14861.0	p1	(T)10	10	1194	1203
Cluster-14865.2	p3	(GAA)6	18	92	109
Cluster-14877.0	p1	(A)10	10	409	418
Cluster-14878.0	c*	(TTT)6(TT)10*(T)20*(TTTT)5*	20	1	20
Cluster-14883.0	p3	(TTA)5	15	46	60
Cluster-14883.0	c	(ATG)6t(TGA)5	34	592	625
Cluster-14886.0	p3	(TAA)7	21	640	660
Cluster-14891.0	c*	(AA)6(A)12*	12	171	182
Cluster-14897.0	p3	(TTA)7	21	538	558
Cluster-14899.0	p3	(TTC)5	15	635	649
Cluster-14899.1	p3	(TTC)5	15	616	630
Cluster-1490.0	p2	(TG)6	12	194	205
Cluster-14903.0	p1	(T)10	10	110	119
Cluster-14907.0	p3	(ATG)6	18	993	1010
Cluster-14912.0	c*	(TT)6(T)13*	13	807	819
Cluster-14914.0	p3	(ATT)5	15	1	15
Cluster-14916.0	p2	(TA)6	12	529	540
Cluster-14920.0	p3	(AGG)5	15	1107	1121
Cluster-14920.0	p2	(GA)9	18	1467	1484
Cluster-14925.0	p1	(T)11	11	864	874
Cluster-14930.0	p1	(T)10	10	341	350
Cluster-14932.0	c	(AAT)7aaataattatt(ATA)7	53	1	53
Cluster-14933.2	c*	(AA)6(A)12*	12	3111	3122
Cluster-14933.3	c*	(AA)6(A)12*	12	3302	3313
Cluster-14933.6	c*	(A)12(AA)6*	12	3118	3129
Cluster-14937.0	p1	(T)10	10	200	209
Cluster-14937.1	p1	(T)10	10	281	290
Cluster-14938.0	p1	(T)10	10	1043	1052
Cluster-1494.0	p2	(CT)7	14	220	233
Cluster-1494.0	p1	(C)11	11	378	388
Cluster-14943.1	p1	(T)10	10	830	839
Cluster-14943.1	p1	(A)10	10	1285	1294
Cluster-14943.1	p1	(T)10	10	1968	1977
Cluster-14943.2	p1	(A)10	10	1398	1407
Cluster-14943.2	p1	(T)10	10	2081	2090
Cluster-14943.3	p1	(T)10	10	751	760
Cluster-14943.3	p1	(A)10	10	1206	1215
Cluster-14943.4	p1	(T)10	10	944	953
Cluster-14943.4	p1	(T)10	10	2075	2084
Cluster-14943.5	p1	(T)10	10	830	839
Cluster-14943.5	p1	(A)10	10	1285	1294
Cluster-14943.5	p1	(T)10	10	1968	1977
Cluster-14954.0	p1	(A)10	10	2837	2846
Cluster-14954.0	p1	(A)10	10	4733	4742
Cluster-14956.0	p1	(T)11	11	425	435
Cluster-14960.0	p2	(GA)7	14	128	141
Cluster-14960.0	p3	(AGC)8	24	263	286
Cluster-14960.1	p3	(GCA)7	21	327	347
Cluster-14960.2	p2	(GA)7	14	128	141
Cluster-14960.2	p3	(AGC)7	21	263	283
Cluster-14965.0	p1	(T)10	10	1	10
Cluster-14971.0	p2	(AT)6	12	74	85
Cluster-14975.0	p2	(CT)6	12	1005	1016
Cluster-14975.0	p3	(TTA)6	18	1147	1164
Cluster-14981.0	c*	(T)12(TT)6*	12	218	229
Cluster-14993.0	c*	(TT)6(T)13*	13	128	140
Cluster-14995.0	p1	(A)10	10	854	863
Cluster-15001.0	p1	(A)11	11	1	11
Cluster-15002.1	p1	(A)11	11	508	518
Cluster-15002.4	p1	(A)11	11	973	983
Cluster-15002.7	p1	(A)11	11	662	672
Cluster-15002.8	p1	(A)11	11	852	862
Cluster-15012.0	p1	(T)10	10	598	607
Cluster-15013.0	p1	(A)10	10	266	275
Cluster-15014.0	p1	(T)10	10	1420	1429
Cluster-15019.0	c	(CTT)5atcctgaaacttgttcttcttcttcttatcctacaacttgttcttcttcttatcctgcaa(CTT)5catcttatcctgcaa(CTT)5	120	957	1076
Cluster-15021.0	c*	(TTT)8(TTTTT)5*(TT)13*(T)26*(TTTT)6*	24	1338	1361
Cluster-15029.1	p1	(A)11	11	14	24
Cluster-1503.0	p1	(T)10	10	493	502
Cluster-15038.0	p1	(A)11	11	198	208
Cluster-15042.0	c*	(G)13(GG)6*	12	389	400
Cluster-15044.0	p1	(T)10	10	201	210
Cluster-15044.1	p1	(T)10	10	799	808
Cluster-15044.3	p1	(T)10	10	3143	3152
Cluster-15044.4	p2	(AT)6	12	23	34
Cluster-15044.4	p1	(T)10	10	344	353
Cluster-15044.5	c*	(TA)11(TATA)5*	20	34	53
Cluster-15044.5	p1	(T)10	10	373	382
Cluster-15055.0	p1	(G)10	10	20	29
Cluster-15055.1	p1	(G)10	10	20	29
Cluster-15057.0	p1	(T)11	11	666	676
Cluster-15060.0	p3	(ATG)5	15	1217	1231
Cluster-15060.0	p1	(A)10	10	1710	1719
Cluster-15063.0	p1	(T)10	10	734	743
Cluster-15064.0	p3	(TGA)6	18	821	838
Cluster-15066.0	c*	(TT)6(T)12*	12	108	119
Cluster-15066.0	p1	(A)10	10	1282	1291
Cluster-15066.1	p1	(A)10	10	3314	3323
Cluster-15081.0	p1	(T)10	10	601	610
Cluster-15083.0	p1	(T)10	10	762	771
Cluster-15086.0	p1	(A)10	10	510	519
Cluster-15090.0	p2	(GA)7	14	229	242
Cluster-15095.0	p1	(T)10	10	1874	1883
Cluster-15097.0	p1	(A)10	10	680	689
Cluster-15099.0	c*	(ATAT)5(AT)11*	22	1	22
Cluster-15103.0	p3	(GAA)5	15	120	134
Cluster-1511.0	p1	(T)10	10	405	414
Cluster-15115.0	p1	(T)10	10	1611	1620
Cluster-15125.0	p1	(T)10	10	2	11
Cluster-15126.0	p1	(T)10	10	800	809
Cluster-15127.0	p1	(A)10	10	131	140
Cluster-1513.0	c*	(TA)9tt(TATA)5(TA)10*	40	37	76
Cluster-15134.0	p3	(ACC)6	18	149	166
Cluster-15135.0	p2	(GA)6	12	587	598
Cluster-1514.0	p2	(AC)6	12	491	502
Cluster-15142.0	p1	(T)10	10	271	280
Cluster-15157.0	p1	(A)10	10	149	158
Cluster-15157.0	p6	(GAGTGG)13	78	1015	1092
Cluster-15157.1	p1	(A)10	10	149	158
Cluster-15169.11	p2	(GA)7	14	2126	2139
Cluster-15169.4	p2	(GA)7	14	2171	2184
Cluster-15169.5	p2	(GA)7	14	3549	3562
Cluster-15169.8	p1	(A)10	10	115	124
Cluster-15169.8	p2	(GA)7	14	3497	3510
Cluster-15169.9	p1	(A)10	10	115	124
Cluster-15169.9	p2	(GA)7	14	3444	3457
Cluster-15173.0	p3	(CAT)5	15	621	635
Cluster-15182.10	p1	(A)10	10	753	762
Cluster-15182.4	p1	(A)10	10	782	791
Cluster-15191.0	p1	(A)11	11	790	800
Cluster-15193.0	c*	(TT)7(T)14*	14	571	584
Cluster-15195.0	p1	(A)10	10	77	86
Cluster-15195.0	p1	(T)11	11	1475	1485
Cluster-15198.0	p1	(A)10	10	364	373
Cluster-15200.0	p3	(TGA)5	15	712	726
Cluster-15202.6	p1	(A)10	10	2006	2015
Cluster-15202.8	p1	(A)10	10	2006	2015
Cluster-15204.0	p1	(A)10	10	2380	2389
Cluster-15228.0	p2	(AT)8	16	361	376
Cluster-15231.0	p3	(ATT)8	24	1	24
Cluster-15231.0	c*	(AA)6(A)12*	12	2826	2837
Cluster-15238.0	p1	(T)10	10	646	655
Cluster-15241.0	p1	(T)10	10	779	788
Cluster-15241.0	p2	(CT)6	12	3607	3618
Cluster-15258.0	p3	(ATC)6	18	196	213
Cluster-15276.0	c*	(A)12(AA)6*	12	486	497
Cluster-15277.0	p2	(AT)6	12	168	179
Cluster-15291.0	p1	(A)10	10	40	49
Cluster-15292.0	p3	(AGA)5	15	1119	1133
Cluster-15292.1	p3	(AGA)5	15	1119	1133
Cluster-15292.2	p3	(AGA)5	15	1075	1089
Cluster-15292.3	p3	(AGA)5	15	1119	1133
Cluster-15292.4	p3	(AGA)5	15	961	975
Cluster-15292.6	p1	(T)10	10	419	428
Cluster-15292.7	p3	(AGA)5	15	1119	1133
Cluster-15293.0	c*	(T)14(TT)7*	14	998	1011
Cluster-15294.2	p1	(A)11	11	48	58
Cluster-15294.3	p1	(A)10	10	102	111
Cluster-15295.0	p1	(A)10	10	208	217
Cluster-15295.0	p2	(TC)6	12	613	624
Cluster-15299.0	c*	(AGAG)5(AG)10*	20	2482	2501
Cluster-15307.0	p3	(AGA)5	15	271	285
Cluster-15310.0	c*	(ATAT)5(AT)11*	22	580	601
Cluster-15314.0	p1	(A)10	10	290	299
Cluster-1533.0	p2	(GA)7	14	127	140
Cluster-15344.0	c*	(T)12(TT)6*	12	439	450
Cluster-15344.0	p3	(GGC)5	15	823	837
Cluster-15353.0	p1	(A)10	10	492	501
Cluster-15361.0	p1	(T)10	10	509	518
Cluster-15365.3	p1	(T)10	10	2612	2621
Cluster-15365.4	p3	(CTC)6	18	1785	1802
Cluster-15365.5	p1	(T)10	10	2690	2699
Cluster-15365.6	p1	(T)10	10	2505	2514
Cluster-15365.7	p1	(T)10	10	2612	2621
Cluster-15365.8	p1	(T)10	10	1678	1687
Cluster-15369.0	p3	(CTT)5	15	38	52
Cluster-15374.0	p3	(TGA)5	15	28	42
Cluster-15375.0	p1	(A)10	10	327	336
Cluster-15378.0	p1	(T)10	10	891	900
Cluster-15379.0	p1	(T)11	11	1	11
Cluster-1538.1	p1	(T)11	11	44	54
Cluster-1538.1	p1	(A)10	10	253	262
Cluster-1538.2	p1	(T)11	11	44	54
Cluster-1538.2	p1	(A)10	10	249	258
Cluster-1538.3	p1	(T)11	11	44	54
Cluster-1538.3	p1	(A)10	10	255	264
Cluster-1538.4	p1	(T)11	11	44	54
Cluster-1538.4	p1	(A)10	10	255	264
Cluster-1538.5	p1	(T)11	11	44	54
Cluster-1538.5	p1	(A)10	10	253	262
Cluster-15381.1	c	(AG)6tgaaagatgcag(AGA)8	48	3154	3201
Cluster-1539.0	p2	(TA)7	14	256	269
Cluster-15396.0	p1	(A)11	11	485	495
Cluster-15401.0	p1	(T)10	10	1	10
Cluster-15403.0	p1	(A)10	10	148	157
Cluster-15404.0	p1	(A)10	10	1072	1081
Cluster-15407.0	p3	(TGA)6	18	1045	1062
Cluster-15413.0	c	(AAT)6aaataaataaataa(AAT)7	53	1252	1304
Cluster-15414.0	p2	(GA)6	12	556	567
Cluster-15433.0	p1	(T)10	10	629	638
Cluster-1544.0	p1	(T)10	10	409	418
Cluster-15444.0	p1	(A)10	10	331	340
Cluster-15447.0	p1	(A)10	10	326	335
Cluster-15447.0	p2	(TC)6	12	491	502
Cluster-15451.0	c*	(GAGA)14(GA)28*(GAGAGA)9*	54	1	54
Cluster-15454.0	p1	(A)10	10	302	311
Cluster-15462.0	p1	(A)10	10	1230	1239
Cluster-15463.0	p3	(TCT)5	15	88	102
Cluster-1547.0	p2	(AG)6	12	269	280
Cluster-1547.0	p2	(AT)6	12	457	468
Cluster-15475.0	p3	(TGA)7	21	56	76
Cluster-15475.0	c*	(AA)6(A)13*	13	831	843
Cluster-15477.0	p1	(A)10	10	7	16
Cluster-15478.0	p3	(TTC)5	15	191	205
Cluster-15478.0	p3	(GAA)5	15	1048	1062
Cluster-15487.0	p3	(GCT)5	15	207	221
Cluster-15493.0	p1	(T)11	11	539	549
Cluster-15494.4	p3	(TGA)5	15	565	579
Cluster-15494.5	p3	(TGA)5	15	565	579
Cluster-15496.0	p2	(AT)8	16	27	42
Cluster-15496.0	p1	(A)11	11	176	186
Cluster-15501.0	c*	(AA)6(A)12*	12	1400	1411
Cluster-15503.0	c*	(A)12(AA)6*	12	7	18
Cluster-15512.0	p2	(TA)7	14	4966	4979
Cluster-15515.0	c*	(AG)11(AGAG)5*	20	1	20
Cluster-15521.1	c*	(CTCT)5(CT)11*	22	1162	1183
Cluster-15521.6	c*	(CT)11(CTCT)5*	20	3196	3215
Cluster-15524.0	p1	(A)11	11	1	11
Cluster-15525.0	p1	(A)10	10	322	331
Cluster-15533.0	c	(CTT)8tctcttgcctttctccttcttcctcttgcctttcttcttatttctcttgcct(TTC)5(TCC)8	115	1	115
Cluster-15534.0	p1	(T)10	10	569	578
Cluster-15539.0	p3	(TGA)7	21	443	463
Cluster-15543.0	p1	(A)10	10	650	659
Cluster-15544.0	p5	(ATAAA)5	25	1370	1394
Cluster-15544.0	c*	(TCA)28(TCATCA)14*	84	1540	1623
Cluster-15548.0	p1	(A)10	10	425	434
Cluster-15559.0	p1	(A)11	11	1	11
Cluster-1557.0	p1	(T)10	10	172	181
Cluster-1557.0	p1	(T)11	11	508	518
Cluster-15575.0	p1	(A)10	10	439	448
Cluster-15583.0	p1	(A)11	11	1431	1441
Cluster-15605.0	p1	(T)11	11	190	200
Cluster-15607.16	c*	(AC)11(ACAC)5*	20	1163	1182
Cluster-15607.17	c*	(AC)18(ACAC)9*(ACACAC)6*	36	1168	1203
Cluster-15607.18	c*	(ACAC)5(AC)11*	22	1143	1164
Cluster-15607.61	p2	(AC)7	14	1672	1685
Cluster-15609.0	c*	(TT)6(T)13*	13	1	13
Cluster-1562.0	p1	(T)11	11	124	134
Cluster-15638.0	p1	(A)10	10	723	732
Cluster-15639.1	c*	(TT)7(T)14*	14	209	222
Cluster-15639.1	p1	(A)10	10	575	584
Cluster-1564.0	p1	(T)10	10	1	10
[truncated: 42,047 more rows]

## Sheet: Sheet7
Supplementary Table S7 Validation of SSR motifs and polymorphisms for 25 primer pairs
ID	Forward Primer	Reverse Primer	SSR repeat unit	Product length(bp)	Tm (°C)	GC content	Production type
1-1	TCAACTGAGATGCTGCCCAG	GGGGTAATTGCACGGACAGA	AAC	140	60	54	b
1-2	GATCTACCACCTCCGCTTCG	GTTGGGGTTCCAGACGATGT	GGC	168	59	55	c
1-3	ACCTTTGTCTTACGCCTCGG	CATCGTCGGAAGCTCTCTCC	TTC	195	60	57	c
1-4	CCGCTGAGGTGGAATCAGTT	CGGATCCTCTTCCACTGCTG	TC	197	60	57	b
1-5	GTATCTCCGGCTGAACTCCG	GAAGGAGATGGAGCGGATGG	TC	158	60	60	c
2-1	TTCTCACGTTCCGGTCTTGG	CACGCGCTGTGTTTGTTGTA	TCT	144	59	52	c
2-2	GGCGGTGGTGGAGATTTGTA	AATCTCCTCCTCCGCCTTCT	TGG	160	60	54	b
2-3	ACTTCCAGCGAGAGAACGTG	CGACGATGTTGAAACCGACG	CCG	135	60	55	c
2-4	CATCCCTTCCGCTCCTCATC	GGTGGTGGGGTTTATGGGAG	AGA	132	60	59	c
2-5	AGGAGGCGTTCGTGAAGAAG	GTATCATCAGAGCCGCCCAA	GGC	244	59	54	a
3-1	GGGAGTGATCAAGCCGAGTT	GAAGAGAGAGGGTCATGGCG	GAA	150	59	57	c
3-2	GCAGCTTTTGTCGCAGCTAT	TGGAAGCTTGGGTAACAACAGA	GTAT	248	59	47	a
3-3	GCGCCTCCTTCATTTTTCCC	GGGGAAGGTGCAGATGTTGA	ACC	215	59	55	c
3-4	CCGGATCCAGCAAACACTCT	GCCGCCGTCTATTGGTAGAA	CT	168	60	54	a
3-5	GAAGAGAGGTGGCAGGACAC	TTGGCACGAATCCTCATCCC	AG	202	60	57	c
3-6	GCTGAATGAGAAGCTTTGGC	AGGACCTGAAGCTCTGTCCA	TCT	239	58	52	c
3-7	GCGGCCTTTCCCACATATCT	ATAATGGAGGAAGCCACGGC	GGC	137	60	55	c
3-8	ACGCTCACCAATGCACAGTA	TGTTGCATAGCAGAAGGGCA	CTT	214	59	50	b
3-9	AGAGGATGGTGCCAATGTTGT	GAGCATCGTTTTCATCGCCC	GAT	245	59	50	a
3-10	GGCCGGTATTCATCCCAAGT	CGATGGCAGAGGGGACTTTT	AG	232	59	54	b
4-1	GAGAGAGCTTCCGACGATGG	TTCCCCAACAGGAATCCTCG	T	190	59	57	a
4-2	GCGGCCCCAAATGATTGTTT	GGGGGTGGAAGGTTCTTATGT	TAA	186	59	50	a
4-3	CTCTCCACCTCTCTCCCTCC	TCTTTCACAGCCATCGCAGT	CT	252	60	57	a
4-4	TTGCTACGGCGACAAAAGGA	GGCGGCGACATCATTTTCTC	GAA	237	60	52	b
4-5	ACCAGCCACAAATAGTTGGGA	GTCAACGTCGTCAGCTTCAG	T	259	59	50	a
* (a) polymorphism; (b) insufficient polymorphism; (c) not detected.
